# Supplementary material for: Identification of Signature Genes Associated With Invasiveness and the Construction of a Prognostic Model That Predicts the Overall Survival of Bladder Cancer
Source: Front Genet. 2021 Sep 13;12:694777. doi: 10.3389/fgene.2021.694777 (PMC8473900; doi:10.3389/fgene.2021.694777)
Supplement: Supplementary Table 1 — All genes from the midnight-blue module and their expression levels in each sample. [file Table_1.XLSX]

## Sheet: Supplementary Table 1
IMConn	GSM340612	GSM340613	GSM340614	GSM340618	GSM340620	GSM340623	GSM340628	GSM340630	GSM340633	GSM340634	GSM340636	GSM340648	GSM340653	GSM340654	GSM340660	GSM340665	GSM340672	GSM340673	GSM340674	GSM340677	GSM340678	GSM340684	GSM340693	GSM340694	GSM340696	GSM340697	GSM340700	GSM340701	GSM340702	GSM340704	GSM340705	GSM340706	GSM340709	GSM340712	GSM340714	GSM340715	GSM340718	GSM340720	GSM340721	GSM340723	GSM340725	GSM340727	GSM340728	GSM340729	GSM340731	GSM340732	GSM340733	GSM340745	GSM340746
ADIRF	1.91728	15.63	15.6	15.28	15.2	15.42	15.64	11.72	15.53	15.56	14.65	15.39	15.46	14.63	15.14	13.3	15.69	15.0099	15.69	12.76	14.99	15.11	15.25	12.38	15.36	12.98	15.63	14.59	9.85	14.4	9.27	14.38	14.75	15.5	15.58	13.15	15.0099	15.27	13.67	15.56	15.53	15.11	15.11	12.08	15.47	12.49	14.75	14.96	14.68
S100P	1.79206	14.47	15.27	13.5	15.37	14.82	14.81	10.42	15.23	15.58	15.05	14.81	15.52	14.86	14.25	10.4	15.66	15.36	14.18	11.59	14.06	15.0099	14.69	13.6	13.24	14.38	15.36	14.05	9.81	15.25	8.8	12.96	14.7	14.49	15.14	13.1	14.87	15.23	12.48	15.26	14.7	13.6	14.93	10.27	14.27	14.26	14.37	15.19	14.11
SPINK1	0.717324	15.39	13.77	15.5	11.79	15.5	15.28	7.82	15.32	15.73	12.69	15.58	15.57	14.14	15.07	8.22	11.63	12.38	15.84	12.05	15.6	15.42	8.94	15.02	15.79	13.63	15.61	14.34	10.76	13.68	7.47	12.99	8.5	15.3	15.66	12.6	11.48	15.16	13.1	14.36	13.66	14.5	14.58	10.2	15.64	9.53	10.05	14.86	8.85
TNFRSF21	0.875522	14.32	14.78	13.95	13.4	14.11	13.54	11.47	13.91	14.72	13.24	15.24	14.14	13.7	14.11	11.14	14.96	14.12	14.41	11.55	13.88	13.58	14.32	13.24	14.6201	13.16	13.85	13.94	11.81	14.92	12.93	12.76	14.64	12.31	14.53	12.38	14.55	15.32	11.97	13.9	14.6	12.34	14.46	12.31	14.64	12.47	12.43	14.41	12.71
GPX2	1.06784	13.71	15.36	13.3	13.99	15.04	12.62	10.35	14.49	14.61	14.42	14.59	14.89	14.65	14.29	11.13	15.18	13.38	10.87	10.13	12.52	14.27	13.78	14.66	11.41	13.6	13.93	13.25	10.92	14.24	8.73	11.81	12.59	10.53	14.58	13.04	14.49	14.6	11.04	14.52	14.69	13.28	15.4	14.25	9.61	12.91	10.7	14.87	14.05
FOXQ1	2.18648	13.36	13.07	14.75	14.9	13.91	15.02	9.62	14.21	13.77	14.14	14.88	14.58	12.92	11.77	8.63	13.69	12.15	13.6	10.18	12.79	13.26	11.88	13.32	13.64	12.37	13.32	14.17	9.37	12.6	9.33	11.49	13.3	10.81	14.55	10.47	14.01	14.15	10.54	14.16	12.46	12.73	13.85	12.77	14.46	12.62	11.79	12.9	14.01
GLTP	0.309394	14.48	13.18	13.73	13.57	13.89	13.51	12.75	13.38	13.99	13.74	14.29	13.59	14.48	12.74	12.04	14.04	13.64	12.31	12.32	13.18	13.71	13.54	13.15	13.57	14.33	12.76	14.12	11.44	13.03	11.15	12.28	14.18	12.98	13.11	12.55	13.34	13.08	12.24	13.68	13.73	14.65	13.69	11.99	14.05	13.57	12	12.57	13.47
PROM2	1.44251	13.65	13.25	11.84	12.43	14.38	12.11	13.33	14.65	14.52	13.03	12.33	14.06	12.54	12.55	10.05	14.05	14.9	11.76	10.25	13.3	12.85	14.17	10.55	11.71	12.67	13.1	11.91	9.28	14.25	10.96	11.03	13.75	12.15	12.88	12.13	14.51	13.51	10.41	13.05	14.4	12.94	14.12	14	11.74	13.01	13.65	13.37	11.6
RAB11A	0.763569	13.51	12.24	14.29	13.09	13.82	13.6	12.21	13.48	14.14	13.79	13.41	13.32	13.63	12.53	12.46	14.1	13.59	13.35	12.45	13.5	13	13.62	12.96	13.85	13.05	13.48	13.04	12.54	13.5	12.86	12.28	13.95	12.42	13.48	12.57	13.31	13.56	12.16	12.96	13.93	12.78	13.54	12	14.38	12.35	12.43	13.36	12.56
TMEM97	0.563334	13.35	14.71	14.11	14.35	13.25	15.36	11.47	13.17	13.41	13.26	13.83	14.01	13.6	14.94	10.88	12.61	11.25	14.59	11.5	13.98	14.94	11.24	13.14	14.26	12.25	15.16	14.67	13.38	12.28	13.72	12.81	12.82	13.04	15.3	11.19	13.46	11.71	11.39	14.6	13.7	13.73	12.4	11.14	14.69	11.33	11.71	12.12	14.05
AKR1C3	0.335055	13.57	13.34	15.16	11.54	13.28	13.2	11.9	13.94	13.61	13.93	12.69	14.42	13.71	14.93	10.38	11.98	12.15	14.67	11.11	14.21	15.02	13.12	12.33	14.59	12.43	13.41	14.75	9.17	13.35	7.86	12.24	12.7	10.68	14.75	10.65	12.95	14.33	11.59	13.95	13.8	13.33	13.39	13.55	13.29	13.8	9.79	12.53	8.6
MGST2	1.17349	13.21	10.76	13.74	13.78	12.63	13.15	12.71	13.65	13.49	13.93	13.15	13.52	12.97	12.11	12.06	12.44	12.5	13.4	11.64	13.24	12.38	13.47	12.34	13.54	12.54	13.63	13.19	10.18	13.43	9.81	11.94	13.82	11.8	13.74	11.93	13.69	13.57	11.49	12.86	13.54	14.18	13.66	11.8	12.95	12.2	12.29	12.93	13.15
HMGCS2	1.02761	13.8	8.96	15.03	9.54	14.8	14.98	7.14	15	15.24	14.8	8.41	14.24	14.53	13.36	7.06	12.17	12.77	13.21	9.51	13.49	14.26	14.03	14.7	15.09	9.54	15.47	12.95	7.96	13.75	7.67	11.37	14.82	12.38	10.99	10.34	14.2	14.74	10.48	14.08	14.28	12.81	13.62	7.39	12.35	7.39	9.19	12.54	12.16
DHRS2	1.6708	13.51	15.09	14.65	10.34	15	13.65	10.47	15.04	14.75	13.85	12.97	13.97	13.88	9.22	8.68	13.36	11.11	12.92	9.07	12.29	13.99	12.44	7.54	11.47	10.2	12.47	13.53	8.68	12.07	10.57	12.42	10.76	10.74	13.42	11.47	14.94	12.39	11.21	14.23	14.55	13.51	14	8.24	12.6	9.03	9.4	13.89	12.56
UPK1A	0.855522	14.94	15.2	10.2	12.87	14.31	15.18	9.44	13.67	14.84	12.91	15.37	15.41	13.06	12.37	7.14	12.85	11.74	14.3	10.14	9.97	13.75	12.77	7.54	15.57	11.64	12.69	11.49	9.83	11.35	7.9	11.52	13.66	13.43	14.28	11.23	9.96	12.46	12.6	15.09	14.23	14.05	14.4	8.88	15.79	9.99	8.35	14.49	10.48
MKRN1	0.193138	12.73	12.42	13.29	13.08	13.18	13.33	12.5	13.2	13.22	13.09	13.23	13.04	12.87	12.67	12.39	13.15	12.99	12.96	12.42	13.36	12.74	12.8	13.56	12.49	12.22	13.38	12.89	12.12	12.88	11.99	12.61	13.38	12.63	13.38	12.79	12.95	13.74	12.1	13	13.36	12.9	13.26	11.94	13.36	12.57	12.35	12.39	12.88
MAOA	0.492807	12.69	12.21	14.38	12.84	12.93	12.74	11.6	13.16	13.87	12.56	12.37	13.18	12.95	11.76	12.61	14.09	12.95	13.04	12.51	13.11	12.77	12.33	12.43	13.72	11.84	13.25	13.43	9.47	13.21	8.44	11.84	13.57	10.85	13.39	12.63	13.06	12.72	10.99	12.92	12.78	12.75	13.34	10.88	12.2	11.04	9.82	12.06	13.3
SLC44A2	0.247205	12.47	15.18	11.98	12.22	13.29	12.94	12.27	13.59	13.91	12.24	14.32	13.43	12.77	13.74	11.38	13.58	13.62	13.9	11.52	13.08	12.78	12.99	12.6	13.52	12.57	13.3	11.11	12.48	13	12.17	13.13	12.53	13.67	12.47	11.57	13.17	11.91	11.99	12.53	13.18	12.12	13.08	10	13.51	11.76	13.28	12.85	11.45
VSIG2	4.18059	13.41	11.69	12.59	11.14	12.67	14.07	8.73	13.57	13.93	12.62	13.95	13.78	11.94	12.07	7.74	14.45	11.08	13.54	9.07	12.6	12.82	13.48	11.25	13.12	11.27	14.05	11.64	8.37	13.47	7.42	11.05	11.33	10.67	14.05	10.56	13.46	12.95	10.6	12.36	12.96	12.22	13.87	7.31	14.07	9.46	10.61	13.38	12.01
PPFIBP2	3.43635	13.42	12.48	13.24	12.99	12.91	12.47	10.53	14.44	13.24	13	13.49	13.69	12.26	12.44	9.65	12.62	12.24	12.96	9.84	12.54	12.77	12.62	12.69	13.64	10.82	12.42	13.04	9.2	12.99	9.66	11.79	11.47	12.72	12.63	11.11	13.25	12.98	11.29	11.56	12.9	12.48	12.63	9.37	13.29	11.98	10.49	11.66	12.08
MECOM	2.4546	12.4	14	14.13	13.07	14.54	11.76	11.39	14.29	13.72	13.67	13.08	13.4	12.78	12.29	8.8	12.42	12.82	11.47	10.17	11.66	12.17	13.11	13.06	11.52	11.32	12.64	13.48	9.74	13.56	9.68	11.5	12.06	9.43	12.84	10.92	13.25	14.21	10.69	11.95	13.37	11.8	13.33	9.31	10.98	10.81	12.12	12.2	12.83
FGFR3	0.981684	13.24	15.09	11.09	14.08	13.58	14.64	11.89	14.85	14.56	11.59	10.55	13.6	12.19	12.6	8.99	14.58	14.54	8.47	10.61	8.79	12.81	11.44	12.94	11.48	12.63	10.1	10.17	8	13.65	8.53	12.08	13.67	13.03	14.31	10.85	12.8	14.14	10.15	12.48	14.35	13.94	13	10.84	8.88	13.72	9.18	11.32	10.86
IMP3	0.161332	12.28	11.99	13.11	13.13	13.39	13.34	12.04	12.91	13.1	13.05	12.12	13.21	12.86	13	12.07	12.94	12.62	12.04	12.09	12.66	12.83	13.19	12.84	12.4	12.76	12.79	12.79	12.35	12.82	12.84	12.1	12.98	12.09	12.86	12.06	12.8	12.53	12.09	13	12.41	12.79	12.98	12.35	13.3	13.32	12.13	12.53	13.08
TST	0.0941292	12.41	12.52	13.86	12.62	13.51	13.18	11.93	12.16	13.9	12.48	13.33	13.36	13.61	13.5	12.24	13.42	12.88	11.93	11.63	12.42	12.34	12.55	12.73	13.45	12.26	13.45	12.46	11.11	12.77	11.98	12.45	11.29	12.53	13.86	11.74	12.75	12.88	11.69	14.35	13.75	12.62	13.01	11.74	12.54	11.65	12.93	13.02	12.35
BAMBI	0.254385	12.9	12.99	14.5	14.51	14.6201	13.42	9.06	13.23	13.7	12.93	12.69	13.29	13.69	13.32	11.89	10.89	10.79	13.57	12.12	13.51	14.93	10.94	14.4	13.59	10	13.71	13.57	11.63	11.76	10.8	12.59	11.92	13.92	14.11	12.35	13.55	14.01	11.18	14.45	13.44	12.15	11.81	10.4	13.75	13.64	8.79	11.39	12.33
THEM6	0.807614	12.15	11.65	11.78	11.13	12.64	11.71	10.12	12.59	13.32	11.92	12.76	13.12	13.53	11.55	10.31	13.24	11.56	12.69	10.14	12.62	12.09	12.87	12.96	12.99	11.75	12.67	12.73	11.19	12.53	11.46	11.02	11.79	12.31	13.8	10.17	11.06	11.84	10.3	12.69	13.64	13.07	12.71	10.92	13.04	10.71	11.12	11.32	13.51
CXADR	0.998717	11.7	9.47	12.46	13.52	11.46	14.06	11.18	12.63	13.39	12.63	12.51	13.74	13.34	12.78	7.34	13.44	10	13.65	9.44	12.38	11.88	12.19	12.79	13.36	11.51	13.05	12.01	11.66	13.41	11.22	10.96	11.25	12.23	14.09	9.41	12.5	13.63	9.36	12.09	13.19	12.68	12.69	9.64	12.75	12.79	10.28	11.67	13.41
SLC9A1	0.731095	11.39	11.59	13.11	10.88	12.23	11.86	12.68	13.29	13.27	11.74	13.59	12.74	12.29	11.42	10.62	11.89	12.03	12.39	10.52	12.28	12.49	12.72	11.4	11.95	11.61	12.69	11.48	10.65	12.42	11.06	11.28	10.76	11.24	11.41	10.91	13.21	12.45	10.96	12.22	12.64	11.37	12.48	12.46	12.24	11.51	11.64	12.32	11.8
ID1	1.53554	12.54	12.67	13.86	12.24	11.76	12.51	12.06	13.11	13.49	11.97	12.72	12.21	12.27	11.74	8.79	11.83	11.93	13.14	9.22	11.81	11.39	11.8	10.78	12.69	12.47	14.39	10.92	8.59	13.18	9.2	9.74	11.75	9.49	12.12	9.93	13.07	14.23	10.83	11.93	12.93	10.47	12.34	11.21	11.17	11.53	11.68	12.35	12.19
ARHGAP27	1.4316	12.24	12.33	12.82	12.43	12.56	13.69	11.62	13.64	13.23	11.66	12.88	12.43	11.8	12.61	9.39	12.94	13.47	12.39	9.5	12.34	12.52	12.48	11.12	12.27	11.74	12.46	12.36	9.27	12.38	8.91	12.06	13.1	11.93	12.29	10.36	13	12.9	11.2	12.37	12.19	11.87	12.59	10.76	12.37	12.42	11.23	12.71	11.75
PARP4	0.541729	12.49	10.18	13.31	11.86	11.88	11.92	11.63	12.88	13.54	12.57	13.26	12.24	11.81	11.06	10.96	11.83	11.75	11.75	11.02	13.37	11.42	12.67	12.09	12.76	11.55	13.07	12	12.22	12.99	11.01	11.79	13.06	11.68	12.31	11.19	12.77	12.77	10.89	11.73	11.73	11.86	12.84	10.78	13.37	10.54	12.25	12.09	11.99
DHRS3	0.477434	11.88	12.17	11.94	13.04	12.42	11.92	11.33	12.44	12.74	12.15	13.57	12.89	12.17	11.65	10.47	11.95	13.5	10.2	10.93	11.29	11.67	12.94	10.66	12.29	11.71	11.51	10.94	10.01	13.35	9.86	11.03	13.4	10.94	9.83	10.9	11.46	13.34	11.3	11.3	11.87	11.33	13.25	11.24	12.36	11.92	11.9	11.61	13.09
FOXA1	1.30427	11.27	10.9	13.31	12.76	12.31	12.21	9.26	12.47	12.07	13.09	13	12.76	12.58	12.72	6.91	11.55	11.24	13.3	8.52	12.21	11.97	12.59	11.28	13.04	11.09	12.26	12.92	12.73	13.15	12	9.57	12.63	11.04	13.33	9.86	12.59	12.79	8.49	12.24	12.34	12.15	12.94	8.36	13.02	9.6	8.21	12.23	12.53
BLCAP	0.234097	12.22	12.93	12.6	12.05	12.26	12.63	12.36	12.33	13.37	10.89	12.3	12.45	11.3	11.21	11.5	12.97	12.41	11.89	11.07	10.24	12.01	13.07	11.4	10.84	12.22	11.95	11.6	9.56	13.19	10.14	11.42	12.89	11.49	13.14	11.7	13.02	11.77	10.66	11.87	13.48	11.5	12.57	12.57	11.38	11.55	11.78	11.74	12.99
TNFAIP2	0.185637	12.52	12.51	13.69	14.35	12.65	11.1	10.43	13.75	14.07	11.87	14.69	11.69	10.69	11.75	8.72	12.86	11.36	12	9.63	12.51	11.79	13.58	11.29	13.93	11.09	13.08	11.85	8.32	13.32	11.28	11.66	13.29	9.24	12.05	10.65	13.5	13.78	10.87	13.05	13.78	13.13	13.04	9.55	13.67	9.62	9.88	12.94	12.5
FBP1	1.31492	11.71	11.06	13.51	9.28	12.28	12.25	7.76	11.86	12.95	11.97	13.04	12.78	13.61	11.77	7.73	13.04	9.39	13.1	8.78	13.34	11.82	10.04	10.48	14.03	10.32	11.8	12.17	8.36	11.11	8.15	12.58	10.79	10.08	12.15	9.49	11.83	12.8	10.84	13.75	12.82	10.21	12.2	8.4	13.54	8.38	10.37	12.4	12.83
DNAJA4	0.998822	11.99	10.92	12.25	12.42	12.8	14.3	10.4	13.63	13.42	12.17	12.05	12.26	11.65	10.93	10.08	11.75	11.84	11.12	9.99	11.69	10.1	11.97	10.11	11.64	11	11.96	11.94	11.7	12.68	11.72	10.68	12.32	11.77	12.28	10.59	12.19	12.74	10.62	11.85	12.18	11.86	12.51	10.33	12.63	11.05	10.05	11.77	11.44
PSCA	0.518939	13.26	12.19	13.42	11.51	12.66	13.63	8.03	13.81	14.46	11.35	15.07	13.25	13.33	9.34	7	13.14	11.71	13.89	8.35	12.02	12.02	13.33	12.03	12.01	10.71	13.73	11.33	7.08	9.81	7.08	7.76	12.88	11.02	14.42	9.6	11.48	12.65	10.11	11.57	14.52	13.44	12.78	7.21	14.78	8.32	11.35	13.48	8.88
CROT	0.804203	12.51	11.82	11.45	10.7	12.31	12.75	9.46	13.24	12.05	11.47	11.44	13.36	11.31	12.27	9.93	13.32	12.52	10.89	10.36	12.27	12.33	12.09	12.04	11.9	10.95	12.07	12.42	9.39	12.28	8.97	11.52	11.23	10.9	13.03	11.87	12.05	12.27	11.19	11.03	11.78	12.35	13.22	9.39	10.51	10.78	10.56	12.2	11.03
KRT7	0.361026	10.22	11.49	13.18	12.51	13.29	12.1	10.39	12.79	13.86	12.22	11.61	12.97	12.6	9.14	7.25	12.16	11.97	11.54	8.77	12.23	13.65	9.7	13.26	12.01	11.65	12.71	12.09	9.9	12.68	8.94	10.44	8.99	12.31	12.58	9.09	12.93	12.75	9.33	12.43	13.08	12.46	11.41	7.3	8.09	10.03	13.12	11.48	12.43
CGN	1.17577	11.91	14.21	12.95	11.65	12.87	13.41	8.83	13.21	12.9	12.39	12.31	11.94	13.09	12.39	7.05	12.51	12.76	12.14	8.51	12.97	12.6	12.24	12.13	12.81	11.44	12.79	14.08	10.46	12.23	10.26	11.61	13.32	11.69	11.8	9.24	11.45	12.24	8.35	13.02	12.95	12.05	12.14	8.06	13.16	9.43	10.33	11.86	10.8
FUCA1	0.43219	11.83	10.53	11.47	11.77	11.02	12.59	10.51	12.69	12.39	11.77	13.17	12.76	11.11	11.89	10.44	13.44	10.8	12.42	10.9	11.79	11.95	12.07	10.63	12.33	11.02	11.47	10.97	10.23	12.44	9.75	11.45	11.94	11.13	11.36	10.96	12.15	11.85	10.53	12.47	12.58	11.45	12.77	9.58	12.27	9.85	10.99	12.74	11.18
FAM174B	2.04686	11.16	12.4	11.93	13.14	12.02	11.06	7.65	12.85	13.6	11.87	13.61	13	12	11.07	8.98	11.52	11.34	11.49	8.55	12.47	12.61	11.47	11.49	10.97	9.27	11.73	11.2	10.24	12.32	10.89	9.38	11.9	11.18	11.34	9.37	11.91	10.6	9.35	11.01	10.86	11.23	11.5	7.58	12.39	8.61	11	10.73	11.26
TMEM9B	0.195982	11.65	10.81	11.43	11.64	10.97	11.79	11.86	12.09	11.85	11.9	12.11	12.34	11.7	11.65	10.72	11.47	11.93	12.22	10.83	11.74	11.52	12.38	11.43	12.16	12.26	11.21	10.97	11.07	11.7	10.89	11.19	11.34	11.6	11.55	10.72	12.04	11.26	11.03	10.47	11.84	11.93	12.44	11.53	12.07	11.16	11.8	12.16	11.13
RHOU	0.160782	11.26	10.69	12.67	12.28	11.59	12.07	8.25	11.93	12.38	12.79	12.62	11.67	11.58	11.94	12.05	12.69	10.62	12.15	12.33	12.57	13.82	10.74	12.78	12.25	9.79	12.77	12.81	9.66	10.94	10.85	12.09	12.74	13.96	12.81	12.41	11.74	12.42	11.09	13.4	12.25	13.15	11.76	9.2	12.65	10.07	9.56	11.78	11.87
SMAD3	0.555452	11.98	11.17	12.08	12.71	10.97	11.79	11.15	12.62	12.58	11.05	10.98	11.86	11.18	10.97	10.63	11.4	11.96	10.39	10.25	10.73	11.06	12.54	11.16	10.37	11.27	10.7	10.66	11.23	12.75	10.89	10.55	12.57	10.45	11.33	11.39	11.37	13.18	10.39	9.68	13.22	11.96	12.18	11.18	11.01	10.03	11.47	12.45	11.34
RAP1GAP	0.545802	11.52	11.22	11.14	11.06	13.21	12.49	9.42	12.77	12.67	11.81	12.44	13.16	12.52	11.79	9.25	13.83	12.19	11.3	8.16	11.1	11.04	11.75	9.61	11	9.4	11.85	11.74	10.11	10.49	10.03	9.72	11.52	12.19	11.36	9.59	12.16	12.48	10.11	13.94	11.8	11.22	10.55	10.15	11.36	10.62	9.81	11.18	10.32
BTBD16	1.30655	12.87	10.96	12.36	12.66	10.09	9.72	7.34	13.46	14.3	12.92	11.61	13.46	12.63	10.73	9.02	10.94	12.02	7.51	8.51	9.34	8.22	12.17	10.31	8.06	10.88	9.37	12.39	7.47	11.84	7.01	10.88	11.42	10.35	8.76	10	12.99	11.97	9.4	11.12	13.04	7.86	12.6	7.25	7.49	7.81	9.08	12.66	12.47
COMT	0.266354	11.39	10.57	11	10.99	11.55	11.24	10.58	11.81	12.97	11.5	10.73	11.86	12.58	11.51	10.49	11.83	12.18	10.67	10.45	11.56	11.86	12.34	11.09	11.6	11.44	12.06	11.82	10.12	12.39	9.71	10.97	11.36	11.06	12.01	10.57	12.41	11.96	10.77	13.29	12.46	11.06	11.45	11.22	10.98	10.83	10.89	11.24	11.41
CAPN5	0.775143	12.58	10.6	12.39	11.98	12.73	11.99	10.03	12.39	13.09	12.02	13.87	13.26	12.37	10.44	10.49	13.28	11.8	11.96	10.3	12.18	11.96	10.66	11.24	12.9	10.14	12.14	11.42	9.47	11.08	9.27	10.12	9.64	11.35	11.29	10.22	10.79	12.85	10.75	11.8	12.2	10.49	11.56	7.77	11.9	7.64	9.99	11.55	10.26
FGD3	0.307473	11.63	13.23	11.13	11.56	12.44	11.98	9.84	11.6	11.61	9.68	13.51	12.64	11.24	12.12	8.9	12.78	11.67	12.05	9.42	11.58	12.82	10.72	11.74	12.3	11.08	11.55	10.71	9.26	11.51	8.41	12.57	10.18	14.1	12.03	11.03	12.08	11.24	11.37	12.83	11.78	10.83	11.89	9.8	12.37	10.43	11.17	11.89	10.25
RAPGEFL1	2.09903	11.38	12.48	11.82	13.03	12.74	12.21	11.45	13.54	12.28	11.46	11.63	12.12	11.65	11.1	8.36	12.54	12.63	9.38	8.7	9.23	11.57	11.33	11.85	9.74	11.29	10.29	9.9	8.02	11.57	8.28	9.97	12.18	10.3	12.18	9.94	11.19	12.16	9.28	11	12.08	12.38	12.45	8.98	10.1	12.04	8.98	10.69	10.18
TRAK1	1.60165	11.9	10.16	12.51	11.54	12.41	11.38	9.59	11.64	12	11.67	11.9	12.45	11.11	10.57	8.77	12.64	10.13	11.93	9.34	10.44	12.21	12.52	12.27	11.17	9.84	11.74	11.22	9.24	11.59	9.11	10.99	11.85	12.14	12.47	9.92	11.93	11.92	9.68	11.11	12.14	12.08	11.56	9.59	12.67	10.44	10.06	11.16	11.42
TOB1	0.0759008	13.18	12.76	12.35	11.85	12.05	10.72	10.11	12.04	12.37	11.41	11.92	10.97	11.6	10.83	10.61	11.92	11.92	11.66	11.29	12.04	11.67	10.92	11.09	12.14	11.16	14.14	11.74	9.9	12.26	9.94	10.28	11.27	10.17	11.53	10.75	11.7	12	9.84	13.08	11.68	12.25	11.52	10.31	11.45	12.06	9.99	11.12	11.28
TESC	0.891661	12.92	11.11	12.22	9.81	13.38	12.29	7.97	13.79	13.02	10.89	9.59	13.95	11.95	9.57	9.15	10.33	8.98	9.19	8.93	11.48	10.27	8	10.86	8.91	8.6	10.5	12.11	8.01	9.19	8.33	10.5	9.11	9.47	12.27	9.47	10.9	13.26	10.34	12.74	11.03	8.98	9.43	8.16	11.23	7.85	8.78	9.68	8.77
CYP2J2	0.884315	11.53	10.07	11.95	12.18	10.57	12.85	11.7	12.72	12.36	11.44	10.23	12.37	11.87	9.88	8.34	13.07	9.94	10.23	7.92	7.92	12.46	12.57	9.93	11.35	10.58	11.52	11.48	9.2	11.62	9.4	9.47	11.6	11.11	11.02	9.12	13.46	11.29	7.98	12.05	12.47	10.39	11.41	8.84	10.26	10.97	10.82	10.47	11.67
ST3GAL5	1.82054	11.54	12.11	10.77	9.48	11.04	13.03	7.53	13.05	13.42	10.05	11.42	12.71	11.35	9.59	9.96	12.04	9.78	10.24	10.47	9.43	10.46	9.64	8.22	9.75	9.45	12.36	9.48	7.95	12.6	7.95	10.8	9.97	10.05	10.72	10.48	11.64	10.74	9.69	11.07	12.18	10.76	11.19	8.4	9.49	8.32	9	10.93	10.54
ACAA1	0.562477	11.76	10.47	12.67	10.76	12.24	11.52	10.51	12.18	12.12	10.85	11.4	11.51	11.52	11.48	10.49	11.72	10.98	11.07	10.5	12.02	11.03	12.18	10.7	11.19	10.73	12.34	11.23	10.4	11.88	10.2	10.99	11.68	10.26	12.22	10.49	12.41	11.78	10.9	11.29	12.39	11.99	11.95	9.87	11.91	11.68	9.88	11.51	11.21
ST3GAL4	0.328428	12.18	11.59	12.22	9.47	10.19	13.22	9.43	12.7	12.52	10.55	12.78	12.54	10.79	10.62	10.48	10.95	11.85	12.67	10.49	11.08	11.81	10.64	9.22	11.26	10.04	12.5	9.29	9.49	11.71	9.53	10.12	10.65	10.8	10.5	10.38	12.11	11.21	10.76	11.53	12.62	10.66	10.74	9.36	13.01	9.08	10.07	11.4	10.34
CEBPA	0.244363	10.4	12.57	11.84	11.05	13.56	12.55	10.13	11.5	12.63	12.48	11.07	12.13	12.31	12.54	9.45	12.2	11.53	10.45	9.41	11.99	13.06	11.74	11.76	11.41	10.79	12.44	10.61	9.74	11.4	9.29	10.18	12.14	11	12.88	9.37	12.21	9.85	10.05	13.57	13.49	12.7	11.54	10.26	12.5	10.6	9.3	9.43	11.84
SSH3	3.57262	12.02	11.96	10.81	11.29	11.41	11.51	10.22	13.13	12.69	11.04	11.22	11.9	11.56	10.94	9.34	11.96	11.37	10.9	9.31	11.01	10.94	10.87	10.65	10.48	11.03	11.26	10.35	9.36	11.97	8.73	10.16	13.44	9.45	12.08	9.81	11.12	12.51	9.38	11.25	10.93	10.7	11.5	9.24	10.94	10.06	9.94	10.74	10.84
KIAA1522	1.7694	9.86	10.74	11.41	12.57	11.69	11.81	10.69	11.66	11.72	11.05	12.52	12.23	12.23	11.43	9.05	11.76	11.22	10.65	8.84	11.15	12.05	11.75	11.41	11.69	10.91	10.53	11.96	9.42	11.61	8.53	9.6	12.51	11.02	11.87	9.64	12.13	11.24	9.17	10.98	12.44	11.37	11.8	9.86	11.67	10.86	10.86	10.55	11.89
BCAT2	0.456179	11.18	11.01	10.72	10.68	12.96	12.65	10.37	11.56	11.79	11.75	12.63	11.48	12.48	11.66	10.13	12.19	9.74	10.68	10.06	10.87	12.64	11.88	11.31	11.72	10.34	12.94	12.05	9.25	11.63	9.03	9.81	10.76	10.93	11.55	10.26	12.41	11.2	10.31	13.64	13.05	11.31	12.12	10.61	12.51	9.58	10.65	11.19	12.19
HMGCL	0.219177	11.29	11.67	11.53	12.2	11.26	12.61	11.3	11.56	11.51	10.97	12.8	11.92	11.67	11.82	11.27	12.18	10.2	11.66	11.04	11.42	12.35	11.31	10.84	11.22	10.73	11.38	11.62	9.58	11.14	9.44	11.22	11.14	11.12	11.88	11.18	11.68	11.78	10.99	13.01	11.45	11.01	11.54	10.85	11.8	10.74	11.51	11	11.59
DENND2D	3.42208	10.92	9.9	11.29	11.51	11.48	11.07	9.98	13.09	12.39	11.45	11.69	12.44	10.94	10.73	7.14	10.7	9.75	10.95	7.76	10.61	10.64	10.27	9.82	11.35	10.04	10.98	10.76	8.62	11.59	8.78	10.6	10.58	10.72	11.44	9.07	12.75	12.51	9.01	11.03	12.35	9.77	11.79	8.67	10.36	9.4	10.25	11.07	10.75
HSD17B2	1.22361	12	8.63	10.63	8.15	10.03	10.08	8.55	12.47	13.18	13.66	9.24	12.91	9.73	11.94	8.94	10.76	9.73	7.72	9.97	9.42	9.42	10.66	10.91	9.42	11.42	10.87	11.32	7.85	13.64	7.31	9.4	8.64	8.93	11.86	9.53	11.67	12.16	8.65	11.8	11.57	7.41	12.38	7.77	7.62	9.02	10.57	11.79	12.14
PPARG	2.71122	11.15	10.5	12.34	11.61	11.8	12.4	7.35	11.83	11.91	12.41	12.03	11.98	11.82	11.18	7.94	11.26	9.74	11.64	8.72	12.34	11.39	12	12.17	11.87	9.82	11.55	11.91	7.75	11.49	7.43	9.8	10.51	11.21	11.81	9.37	11.08	11.84	9.28	12.29	11.73	10.91	11.25	7.49	12.72	10.41	10	11.58	12.21
C1orf116	0.830162	11.77	11.46	11.3	11.54	11.81	11.49	10.61	11.62	11.14	10.94	11.19	12.24	11.13	12.01	7.14	12.3	11.13	12.12	7.73	10.23	11.11	12.2	11.26	10.89	11.49	12.16	10.99	7.54	11.38	7.46	9.92	12.12	10.55	12.68	9.29	10.47	11.47	7.81	10.77	11.31	11.17	12.05	11.51	10.99	11.62	12.01	12.39	10.56
ABHD12	0.444247	10.76	11.63	11.83	11.75	12.59	12.47	10.65	11.65	11.25	11.24	12.23	12.46	12.2	11.29	9.83	12.36	11.13	12.78	9.55	10.93	12.46	11.13	11.28	11.96	10.9	10.47	11.37	11.31	10.44	10.75	9.88	11.19	12.24	12.17	9.41	10.68	10.18	9.64	11.72	12.13	11.76	10.63	9.27	12.85	10.87	10.73	10.6	11.24
CTSH	1.48328	10.9	11.38	11.29	11.61	12.08	10.96	8.74	12.1	13.01	10.93	11.11	12.23	10.87	11.56	8.23	12.27	11.08	9.54	8.76	10.75	11.55	11.17	10.3	11.55	10.36	11.03	9.29	8.53	12.19	8.73	10.75	10.44	9.17	11.87	9.29	11.38	11.23	9.24	11.49	11.49	9.81	11.72	8.23	10.76	10.36	10.56	11.06	11.67
PIK3IP1	0.507056	11.61	11.2	11.39	10.11	11.68	11.07	9.32	11.82	11.98	10.83	12.89	12.11	11.29	10.47	10.55	11.21	10.46	9.5	10.05	10.93	11.9	12.17	10.94	12.06	10.8	12.27	11.31	9.53	11.42	9.3	11.31	10.04	9.65	10.81	11.04	11.26	10.91	9.32	10.48	11.85	11.46	12.37	9.26	10.72	8.81	10.64	9.42	11.03
PAQR7	0.34023	11.45	11.58	11.78	9.07	11.97	11.52	11.03	13.07	12.23	10.01	12.6	11.93	10.51	11.46	10.54	12.86	11.86	10.7	9.63	11.33	11.84	10.74	10.35	11.84	10.65	11.26	10.79	10.17	11.21	11.15	10.53	8.96	10.18	10.66	10.66	12.29	12.08	10.16	12.33	12.16	9.86	10.8	9.87	11.59	9.26	10.59	10.98	9.67
TMEM62	0.187064	11.5	10.93	11.13	11.04	11.41	11.56	9.96	11.85	11.87	10.99	11.76	11.6	11.1	12.07	10.84	11.39	11.01	11.66	10.68	11.47	11.36	10.91	11.21	12.06	10.78	11.25	11.02	10.86	10.97	11.25	11.22	10.77	10.68	11.42	10.85	11.1	11.06	10.33	11.14	12.13	10.67	11.31	10.2	12.11	10.08	11.11	11.06	10.76
C10orf99	0.761635	12.35	9.89	11.08	8.3	10.19	11.97	11.08	12.22	14.03	10.74	7.04	12.84	12.31	11.55	7.1	13.91	10.64	7.94	8.13	7.8	10.14	9.35	8.82	7.7	11.03	10.32	8.85	7.39	10.85	6.98	10.82	12.88	8.2	14.01	8.39	11.22	11.76	7.83	12.34	12.73	13.39	11.77	7.06	7.23	10.81	7.73	9.17	10.48
ABCC3	1.16022	12.07	9.9	9.22	8.38	11.41	12.28	7.65	13.45	12.72	10.87	11.84	11.64	9.81	11.9	7.84	10.11	10.83	10.29	8.11	10.32	9.14	11.05	8.19	10.48	10.39	10.22	9.97	7.61	10.68	7.64	10.91	12.08	9.34	11.15	10.19	12.66	12.25	9.48	11.11	11.86	10	12.2	10.56	11.02	10.25	9.45	12.08	9.13
SLC14A1	0.771494	12.27	8.3	12.25	11.26	11.87	13.16	7.46	11.93	12.43	11.84	9.04	12.65	11.4	9.01	7.04	9.81	9.06	9.36	8.65	8.65	9.01	11.2	9.23	10.29	10.09	12.01	12.49	7.51	13.1	7.66	8.09	7.28	9.27	10.06	9.34	10.01	12.92	7.43	11.17	11.35	9.87	12.85	7.1	13.36	7.86	8.64	11.74	11.6
PRKCD	0.466759	10.63	10.88	10.35	10.6	10.65	10.9	10.46	11.56	11.49	10.51	11.94	11.37	10.42	10.59	10.39	12.11	11.42	11.16	10.28	11.16	11.54	11.9	10.47	11.09	10.45	11.96	9.86	9.21	11.73	8.72	10.63	11.85	9.58	11.57	10.37	11.82	11.24	10.48	10.48	10.88	11.29	11.92	9.94	11.78	11.13	10.03	11.05	10.97
SNX31	1.31921	12.03	9.84	11.86	13.4	11.54	13.52	7.09	11.93	11.94	12.47	9.83	11.55	11.29	10.55	6.98	12.58	9.2	8.22	8.58	9.89	10.72	10.26	10.66	12.38	7.99	13.1	13.38	7.77	9.86	7.63	10.89	11.96	10.49	13.33	8.55	12.65	10.42	8.88	13.41	11.91	12.9	11.2	7.08	12.62	7.37	7.06	9.83	10.87
TMPRSS2	0.549585	11.74	10.81	11.71	12.51	11.21	12.92	7.95	11.49	12.09	10.95	13.29	11.77	12.16	11.79	7.18	10.06	9.08	11.6	8.2	11.83	12.33	11.51	12.25	13.18	9.08	14.12	12.81	8.31	10.99	8.48	9.91	10.32	11.22	12.67	9.05	10.95	12.24	8.98	13.58	11.47	11.58	11.52	6.91	13.05	8.28	8.2	12.04	11.4
KCNN4	0.35412	11.55	13.13	9.61	10.11	13.35	12.89	9.7	12.97	12.19	9.78	9.84	11.69	9.95	10.75	7.03	12.97	11.98	10.44	7.99	11.07	11.79	11.9	8.67	9.14	10.03	12.31	9.97	8.93	11.83	8.12	11.61	11.04	11.03	11.48	9.1	12.29	10.66	9.49	12.06	12.95	10.17	11.33	8.85	10.81	8.94	12.32	11.57	8.84
RAB15	2.06369	10.35	11.64	10.4	11.86	11.28	10.95	8.78	12.4	11.17	11.67	13.01	12.5	11.63	10.33	7.79	11.37	8.94	10.94	8.13	11.79	11.64	11.4	11.61	11.45	9.33	10.32	9.95	9.58	10.36	9.84	9.82	10.63	11.02	11.06	9.13	11.23	10.33	9.54	10.71	11.45	10.49	11.78	8.6	10.99	7.96	8.9	10.6	10.63
HAS3	0.682607	11.6	9.42	11.89	12.11	11	11.98	10.05	12.22	11.36	12.47	8.44	11.9	12.09	8.94	7.51	11.52	10.52	7.99	8.08	10.27	8.72	11.63	12.02	9.12	10.7	11.92	11.47	7.63	11.24	7.48	9.1	11.07	8.95	10.37	9.64	11.98	12.87	8.11	11.16	11.96	10.19	10.47	11	8.78	10.35	8	12.31	12.71
MAP7	0.593764	10.31	8.51	11.28	11.03	10.67	11.21	10.18	11.26	11.53	12.42	10.51	11.19	11.37	10.79	7.74	10.62	10.22	10.68	8.21	10.84	10.32	11.39	10.18	11.64	11.22	11.03	10.44	11.67	11.72	11.13	8.97	11.74	10.77	11.09	9.13	11.16	10.96	8.82	10.95	10.84	10.55	11.72	10.03	11.4	12.02	9.77	11.19	10.75
TBX3	0.820333	11.77	9.6	11.11	11.47	11.8	12.13	7.69	11.55	11.5	11.15	11.16	11.15	11.2	10.7	9.72	11.53	9.48	11.1	10.19	11.4	10.98	10.56	11.05	11.13	8.8	11.43	11.85	9.71	11.05	11.03	10.22	9.76	9.24	10.88	9.92	10.97	12.89	9.28	11.1	12.37	10.54	11.28	8.54	11.78	8.8	9.4	10.15	11.13
GATA3	2.94768	10.6	11.97	11.31	12.01	11.52	11.12	6.76	11.56	12.07	11.32	11.55	11.75	11.53	10.71	6.81	10.49	9.59	10.92	7.31	11.61	11.34	10.92	11.09	11.32	9.05	11.76	12.2	7.27	11.52	7.23	9.2	10.43	10.58	12.47	8.42	10.93	11.45	8.19	12.08	10.04	11.07	10.71	6.86	12.13	7.97	9.52	9.44	11.22
ACSL5	1.79435	10.81	10.39	11.65	10.93	11.15	12.12	8	12.22	11.96	10	11.35	11.81	9.97	10.76	7.17	11.26	10.28	9.49	7.86	11.11	10.98	11.11	11.17	10.02	9.91	10.65	10.69	7.61	10.58	7.22	10.13	10.68	9.35	11.14	9.42	12.41	10.64	8.41	11.35	11.31	10.17	11.72	7.28	10.38	7.64	10.14	11.59	11.52
RALBP1	0.298276	10.8	11	11.41	11.94	11.13	11.64	10.72	10.62	10.55	11.03	11.83	11.51	11.23	11.36	10.3	10.97	10.1	12.69	10.36	11.54	11.7	9.95	10.92	12.19	10.07	11.76	11.49	9.95	9.76	9.57	10.2	10.5	12.54	11.19	10.52	11.52	10.77	9.94	12.22	10.79	11.06	10.36	9.03	12.77	9.86	10.95	10.59	9.82
ERP27	0.280003	10.83	13.37	11.85	12.06	12.17	10.61	7.5	10.39	11.42	12.14	13.78	12.94	9.99	12.55	7.03	10.73	10.21	11.91	7.92	11.11	12.54	11.78	9.2	13.47	9.68	11.47	10.72	8.94	12.68	8.61	9.95	8.12	12.58	9.68	9.35	10.49	10.52	9.59	11.66	11.34	12.8	12.07	7.79	11.33	9.86	9.79	12.09	10.56
UPK2	1.53013	12.11	11.8	10.52	12.12	11.72	13.62	8.01	10.37	12.08	10.79	13.5	13.57	12.24	11.7	7.09	14.01	9.21	13.79	7.76	9.77	12.3	11.65	7.03	13.09	8.37	11.71	11.46	7.35	9.27	7.02	9.11	10.66	12.78	13.28	7.88	10.39	11.55	8.6	12.92	12.92	11.21	10.45	7.2	13.98	7.54	7.44	10.13	9.11
TRNP1	0.276348	10.92	10.34	9.54	7.95	11.37	10.35	8.96	11.73	11.61	10.26	10.95	12.73	12.15	11.49	9.18	9.64	7.99	9.69	9.64	11.37	11.61	8.41	11.55	8.8	10.57	9.66	9.24	8.86	10.63	8.81	9.7	7.19	9.9	11.76	9.43	9.36	10.42	9.54	10.84	11.44	8.1	10.8	9.79	10.04	11.56	10.84	11.13	9.33
TMEM159	0.0887711	11.25	10.58	9.68	10.04	12	10.11	10.31	10.94	11.22	10.41	10.44	12.61	11.44	11	9.46	11.17	10.39	9.81	11.17	10.87	11.28	10.92	12.05	10.27	10.04	11.55	10.21	8.48	10.55	8.09	10	10.88	10.17	11.56	10.77	10.24	10.36	9.84	11.32	10.62	10.51	11.08	9.98	10.32	11.61	10.11	10.39	11.18
ERBB3	1.28835	9.35	10.56	11.77	10.64	11.73	11.54	9.82	11.45	11.73	11.71	12.04	11.51	11.59	11.15	7.68	11.74	10.85	10.17	7.81	10.92	11.43	11.61	10.76	11.73	10.25	12.2	11.28	9.8	11.31	9.72	8.49	11.48	10.62	10.53	8.34	10.83	10.91	8.26	10.8	11.88	11.29	11.05	8.45	11.99	10.15	10.79	9.88	10.3
TMEM30B	0.127414	10.15	10.79	11.02	10.4	11.4	10.41	11.98	10.91	10.39	11.19	11.62	10.87	10.39	11.07	7.4	11.65	10.47	11.33	7.66	10.36	10.13	11.34	10.13	10.21	10.75	10.84	10.16	10.54	12.01	10.92	8.8	11.71	10.07	10.74	8.73	11.7	10.82	7.41	11.21	10.33	10.79	11.6	10.78	10.35	11.25	9.87	11.07	10.73
ACSF2	0.712643	11.56	13.08	11.23	9.56	12.01	12.12	10.21	12.05	11.4	9.84	12.82	11.2	9.68	11.31	9	11.08	10.94	11	8.68	11.62	11.92	10.97	10.1	11.29	10.31	11.9	10.01	8.28	10.84	8.13	10.6	10.57	9.99	10.15	10.15	12.03	10.07	9.56	10.44	11.3	10.82	11.23	8.52	12.26	8.03	10.6	10.64	9.94
ACP6	1.41858	10.61	10.91	10.4	10.91	11.22	11.67	9.51	10.57	11.33	10.62	11.03	10.92	10.66	10.41	9.71	10.36	9.79	10.25	9.31	10.63	10.48	11.29	9.88	9.92	9.31	11.57	11.48	9.92	10.67	9.69	9.6	11.09	9.3	11.63	10.07	10.56	11.48	8.73	11.72	9.98	10.9	10.16	8.59	11.21	8.78	9.58	9.72	10.5
CAPS	0.790586	10.51	11.68	9.69	9.32	11.26	10.66	8.27	11.98	11.43	11.05	10.74	10.53	10.9	10.88	9.14	11.88	11.28	10.7	8.8	11.55	10.73	11.54	8.8	10.99	9.68	10.89	9.91	8.45	10.91	8.56	9.51	10.92	10.89	9.22	9.22	11.38	11.23	9.66	11.29	11.18	8.45	11.3	8.3	10.85	7.64	10.64	10.55	8.71
CARD11	1.50663	10.29	10.58	11.12	11.37	10.52	10.48	8.52	11.74	11.49	10.43	10.51	12.46	9.93	11	8.02	9.61	9.45	10.14	7.94	10.91	10.28	10.55	11.79	9.17	9.33	10.37	9.91	7.64	10.83	7.43	9.95	10.47	9.11	12	9.09	11.15	11.72	8.82	8.94	11.14	10.24	10.35	8.08	10.3	8.04	10	10.63	10.58
ADCY6	0.456963	10.68	9.9	10.79	9.95	11.24	11.83	8.55	11.99	11.73	10.03	11.82	10.11	10.77	10.44	10.21	11.55	10.56	9.51	9.5	11.47	10.81	10.63	10.7	11.88	9.79	11.16	9.82	10.2	11.18	10.15	10.4	10.91	9.16	10.86	9.82	11.77	10.04	10.33	10.21	11.1	10.42	11.14	7.44	11.34	8.81	10.21	10.35	9.82
CYP4B1	0.737876	9.97	9.29	11.7	9.73	12.17	10.75	7.03	11.29	12.29	9.88	10.87	12.64	10.45	8.56	7.17	12.86	10.91	9.91	8.13	8.62	8.94	11.49	9.79	11.63	8.67	12.84	12.85	7.37	13.3	6.93	9.39	8.03	9.56	11.79	8.58	11.26	12.7	7.66	12.54	12.08	11.39	10.73	6.94	11.04	7.58	7.3	11.39	11.09
MUC20	0.110369	10.38	11.96	10.75	11.81	12.24	10.81	9.63	11.21	11.26	10.69	14.1	12.62	11.84	11.34	8.91	12.84	11.97	11.56	8.48	10.57	12.66	12.24	10.77	11.13	10.32	10.6	12.12	9.17	11.19	8.23	9.17	10.59	9.7	10.39	9.35	10.08	10.69	8.88	9.28	12.44	11.45	12.35	8.15	12.07	9.33	11.96	11.8	12.26
SNCG	1.29984	10.45	11.28	9.87	11.66	9.86	10.63	7.19	11.8	12.63	9.18	10.5	12.09	10.92	10.54	8.98	11.25	11.02	9.63	7.87	9.75	11.79	10.89	7.62	11.72	9.23	10.99	10.78	7.36	10.74	6.99	9.16	9.7	9.79	10.84	8.65	12.04	10.31	9.2	12.41	12.49	10.84	11.18	7.17	10.85	7.23	9.99	10.79	10.01
BCAS1	2.04338	11.81	11.12	10.94	9.69	11.44	11.3	7.5	11.64	11.58	8.9	11.25	11.86	10.4	11.01	7.07	11.27	10.53	10.57	8.13	8.97	11	10.72	7.56	9.33	8.86	9.16	8.04	7.65	11.19	7.44	9.22	9.68	9.32	11.39	8.3	9.8	10.25	9.86	10.7	10.88	10.48	10.8	7.38	11.4	7.66	8.17	11.18	10.32
CRTAC1	0.985805	10.63	8.71	10.87	7.8	10.08	11.59	7.17	15.0099	13.96	9.44	7.12	13.53	9.31	7.14	7.06	10.37	7.69	9.55	8.63	7.24	7.93	7.14	7.07	7.08	7.28	10.74	7.52	7.6	10.67	9.06	7.41	7.51	7.37	11.78	7.76	8.01	11.44	8.6	11.79	7.05	7.27	9.18	8.6	7.15	7.89	7.19	7.18	7.07
CEMIP2	0.335031	10.41	9.48	10.58	10.2	11.1	10.67	8.98	10.52	11.07	10.75	12.59	11.49	11.55	9.97	8.37	11.29	9.35	11.18	8.53	10.89	10.04	10.23	11.65	11.99	10.54	11.65	10.97	8.67	11.35	9.08	10.68	9.34	11.92	11.14	8.85	11.45	11.39	9.39	11.97	11.39	10.56	10.44	9.33	11.24	9.57	8.75	11.54	9.73
HES1	0.406019	10.3	9.99	11.01	11.16	11.03	10.35	10.37	10.39	10.56	10.71	11.25	11.94	10.65	9.99	7.75	10.71	10.06	11.15	8.75	10.01	9.78	10.64	10.17	10.82	10.08	12.42	10.99	10.3	10.84	10.36	9.73	10.65	10.19	10.83	9.23	11.13	11.03	7.94	10.65	10.8	10.83	10.93	10.9	10.52	10.39	10.08	9.84	10.86
FNBP1L	0.647251	10.28	9.18	11.43	10.59	10.91	11.02	10.07	10.8	10.73	11.74	10.87	11.21	11.51	10.52	8.35	10.62	9.63	10.79	8.38	10.61	10.7	10.21	11.02	12.07	9.84	10.49	11.59	10.75	10.75	10.15	9.29	10.97	11.43	10.88	8.11	10.45	11.4	9.04	10.12	10.49	10.13	9.96	8.16	11.53	10.65	10.66	9.67	10.08
CRACR2B	0.277517	11.69	12.18	10.73	9.12	11.3	11.27	7.45	11.7	10.27	10.32	11.1	10.7	10.76	11.95	7.59	11.31	11.62	11.11	8.06	10.69	9.92	12.07	8.64	11.38	9.83	11.04	8.26	8.5	10.1	8.07	9.77	11.26	10.31	11.54	9.5	10.79	10.6	9.2	9.43	10.26	11.4	11.61	8.9	11.35	8.33	10.39	11.03	9.44
TSPAN14	0.379491	10.61	9.93	10.48	11.27	10.31	10.71	9.48	10.42	10.89	10.53	10.94	11.64	11.06	10.36	9.69	10.88	10.4	10.29	9.31	9.78	10.21	11.13	11.18	10.42	10	9.76	10.3	8.57	9.82	9.56	9.85	10.62	10.22	10.26	9.94	10.96	10.06	8.33	9.3	11.1	10.11	10.74	9.96	9.85	9.81	10.05	10.54	10.53
FMO9P	0.653712	12.4	10.99	12.75	10.91	13.04	13.81	7.22	11.37	11.41	11.51	12.7	13.17	12.01	12.69	7.05	8.27	8.89	12.63	8.63	10.67	12.39	8.2	10.93	10.7	7.8	12.08	13.02	7.22	8.87	8.24	9.76	7.49	13.33	11.69	8.53	11.98	11.72	8.03	12.27	11.06	10.66	8.94	6.93	13.25	7.68	8.16	9.67	11.46
ZNF816	1.00449	10.16	10.18	10.63	10.42	10.95	11.15	7.12	11.28	11.16	9.97	11.19	11.51	10.31	10.1	8.91	11.47	10.09	9.08	9.22	9.99	10.7	10.67	10.84	10.47	9.77	10.61	10.26	9.08	11.5	9.29	9.29	10.52	10.28	10.25	9.56	10.31	10.91	7.71	10.39	10.96	10.63	11.42	9.28	10.01	9.94	9.61	10.59	9.56
ANXA10	0.742194	11.03	7.24	7.8	11.26	7.98	8.2	7.01	13.14	10.24	13.79	6.84	12.91	10.28	8.04	7.17	8.95	7.87	7.28	7.44	8.06	7.25	8.41	6.89	6.88	11.15	7.73	7.81	6.88	13.42	7.01	7.09	7.27	6.96	6.87	9.95	12.11	13.35	8.38	10.32	9.88	7.01	11.63	7.43	7.04	7.76	8.73	13.17	11.58
ALDH4A1	0.608146	10.25	10.79	9.87	9.76	11.52	10.22	9.8	10.96	11.29	10.01	9.94	11.32	10.52	10.66	8.98	10.96	9.42	9.79	8.48	10.76	9.94	10.02	8.72	9.93	9.48	10.48	9.58	9.02	9.74	9.47	9.89	9.22	8.34	10.16	9.36	11.9	11.65	8.33	12.1	10.4	9.23	11.15	8.99	10.59	8.97	9.44	10.64	10.79
SLC44A3	2.08463	9.27	7.64	10.14	11.04	11.61	9.87	8.25	10.9	11.07	11.05	10.66	11.11	11.99	9.97	7.27	10.4	8.57	9.21	7.79	10.24	10.5	11.12	9.15	11.12	9.96	10.43	10.68	8.56	10.87	8.13	8.79	10.62	10.62	11.15	8.44	10.74	11	7.41	11.13	10.06	10.76	11.78	8.29	11.33	8.81	9.73	10.54	10.85
SCNN1B	0.732521	9.15	11.5	12.61	13.3	11.93	12.75	7.57	10.89	10.43	10.44	12.63	12.15	10.99	9.65	6.78	12	9.88	10.96	8.01	9.92	13.15	11.43	7.76	12.07	8.46	10.97	10.64	7.23	9.51	7.02	8.83	11.78	9.92	11.79	7.88	9.61	10.18	7.2	12.01	10.34	10.89	9.96	8.49	12.76	10.54	8.67	8.93	10.02
STN1	0.418176	10.38	10.09	10.7	10.55	9.85	8.9	9.69	10.57	11.26	11.34	10.1	11.02	10.72	10.02	10.05	10.31	10.44	8.67	9.72	10.14	10.05	11.67	9.84	9.99	10.04	10.88	9.95	8.37	9.8	8.99	9.72	10.3	9.24	10.31	10.19	10.81	9.77	9.84	9.75	9.29	10.36	10.71	10.3	9.25	10.71	10.03	10.4	9.93
VIPR1	1.42108	12.25	11.05	10.02	9.98	11.44	10.48	7.16	13	10.8	9.83	11.48	11.45	9.25	10.45	6.94	11.34	10.46	10.45	7.68	10.32	11.47	10.05	9.31	9.6	8.66	10.43	8.77	7.33	9.62	7.42	10.49	9.17	9.54	10.7	9.48	9.33	10.01	7.32	11.49	10.67	9.43	11.51	7.19	10.36	9.17	7.98	10.63	8.37
PAQR8	0.182587	10.46	8.84	10.37	9.65	9.05	10.2	8.34	11.02	10.27	10.19	10.83	12.59	10.15	10.43	9.9	8.41	10.51	11.71	9.6	10.49	9.93	8.76	9.51	10.87	9.11	9.19	9.92	8.64	9.56	9.06	9.23	9.6	9.32	10.72	10.58	10.76	10.4	8.49	11.33	8.91	9.01	9.92	7.45	11.39	7.6	8.85	10.57	7.53
BHMT	0.236312	12.37	11.22	12.62	11.97	13.75	14.24	6.81	11.58	11.03	11.63	11.65	11.04	10.95	7.88	7.06	10.71	7.47	10.75	8.21	11.93	7.05	7.11	7.62	14.01	7.29	13.26	10.83	8.1	7.72	7.71	7.51	7.11	11.48	13.77	8.27	9.41	13.18	9.16	9.01	10.43	7.66	7.82	7.01	13.42	7.29	7	7.05	9.23
REEP6	1.15568	10.88	11.27	10.95	9.68	11.59	11.38	9.28	10.35	10.49	9.21	10.94	11.42	9.98	11.36	7.59	12.2	9.52	11.55	7.59	10.32	10.28	10.2	9.24	11.88	8.37	11.5	10.43	7.07	10.33	6.92	9.13	8.69	10.58	12.3	8.25	10.1	10.21	7.73	12.78	11.2	10.76	10.14	9.64	11.86	8.37	8.49	10.05	9.61
SYTL1	2.78215	9.95	9.49	9.71	10.44	11.06	10.65	9.26	11.73	11.59	9.82	9.46	10.96	10.67	9.87	7.54	10.78	11.15	8.85	7.23	8.54	10.32	10.88	9.27	8.63	9.94	9.57	8.77	7.96	10.75	7.71	9.24	10.33	8.8	10.07	8.57	10.51	11.32	7.76	9.12	11.06	10.18	10.98	9.2	8.72	8.61	9.93	9.82	10.37
OCEL1	0.398249	10.08	10.71	10.39	10.26	11.63	11	9.78	10.72	10.76	9.28	11.8	11.32	10.3	10.05	9.81	10.95	9.3	11.16	9.78	10.66	10.79	9.99	9.27	10.94	9.15	10.63	10.47	8.41	10.63	8.08	9.4	10.28	10.21	10.03	9.61	10.61	9.7	10.12	11.15	10.46	9.92	10.14	9.15	10.96	9.77	10	9.69	10.4
RAI1	0.693284	10.29	9.19	9.09	9.81	10.63	10.27	9.88	10.78	11.51	9.41	10.11	10.61	10.27	9.64	9.62	10.73	9.59	9.42	9.41	9.56	10.79	10.34	10.06	10.76	9.79	10.89	9.21	9.54	10.19	9.78	9.57	10.08	8.77	10.41	9.87	10.88	10.6	9.3	10.5	10.85	9.91	11.22	9.91	10.14	9.91	9.8	10.07	10.17
ACOT11	1.39051	9.74	9.94	9.37	9.12	10.64	12.02	9.22	11.9	11.2	9.75	10.9	10.94	10.7	10.72	8.27	10.64	11.23	8.86	8.64	10.21	10.77	11.44	10.2	9.96	10.52	10.34	9.12	7.76	10.74	7.37	9.04	11.26	9.85	10.19	9.31	11.6	10.35	8.24	9.07	10.51	9.35	10.59	7.97	9.43	8.8	10.66	10.25	9.22
TJP3	0.977239	10.17	11.52	11.16	9.78	10.54	11.68	9.05	10.93	10.82	9.32	12.42	11.03	10.43	10.99	7.6	11.38	11.41	11.12	7.55	11.08	10.18	11.38	9.78	11.79	9.36	11.15	9.56	8.67	9.69	8.44	8.32	10.94	9.2	10.5	8.99	10.53	10.41	8.62	10.28	10.87	10.32	11.64	7.43	11.35	8.02	10.41	11.23	8.59
TMEM154	1.14553	10.13	7.75	10.86	10.76	10.63	11.24	9.46	11.45	10.62	10.99	10.34	12.26	10.82	8.16	7	10.76	10.37	10.34	8.13	10.07	9	10.38	8.26	9.23	10.12	9.8	10.58	7.51	10.63	7.35	8.46	10.95	10.29	9.91	7.97	9.93	9.62	8.3	9.08	10.32	10.29	10.38	8.79	9.57	10.34	9.03	9.54	10.73
SORL1	1.09097	9.93	9.44	9.99	10.99	9.41	11.71	7.87	10.22	9.9	9.26	10.18	11.76	10.77	8.59	8.7	10.62	8.42	9.48	8.9	8.95	10.26	10.23	10.34	9.54	8.09	8.92	9.73	8.76	10.19	8.68	8.83	9.53	10.08	10.05	9.25	9.81	10.4	9.18	10.06	9.57	9.97	10.99	7.61	10.16	7.44	7.61	9.33	10.65
GGT6	2.7062	10.33	9.38	9.8	9.95	11.46	9.88	8.44	10.97	11.62	9.71	10.57	10.9	10.7	11.12	6.98	11.31	9.06	9.96	7.29	8.36	10.59	10.22	10.45	10.36	9.74	11.04	10.79	7.05	9.44	6.7	7.91	9.28	8.92	11.7	7.8	10.75	9.87	7.07	10.07	10.9	9.73	11.08	6.7	10.77	7.68	8.44	10.39	8.7
CYP4F22	0.526793	9.13	9.76	9.41	11.18	12.3	11.19	7.72	10.79	11.97	11.21	11.47	11.25	12.06	9.28	7.09	11.6	8.17	9.41	7.81	12.5	10.49	10.77	7.46	10.09	9.45	13.73	10.95	7.1	9.1	6.87	7.59	9.21	9.78	11.83	8.19	10.34	9.24	7.23	11.71	9.91	10.87	9.11	7.24	13.23	10.79	7.31	9.37	11.45
RADX	0.144004	10.34	9.36	11.85	11.33	10.95	11.36	8.51	11.93	11.99	12.16	10.96	10.01	10.71	8.02	7.16	11.61	8.98	10.32	7.77	10.28	10.82	9.98	7.94	11.81	9.73	11	12.4	9.98	10.87	9.12	9.12	11.37	8.78	11.62	8.47	11.63	11.1	7.49	11.89	10.73	11.1	9.94	8.83	11.8	9.77	7.67	8.35	11.33
PLA2G10	0.673737	9.6	10.26	9.34	8.9	10.53	9.61	7.74	11.07	10.55	9.66	10.87	10.69	10.65	9.99	7.59	9.34	10.51	8.12	7.86	8.92	10.08	10.61	8.53	9.45	9.87	9.19	8.84	8.88	10.18	8.61	7.84	9.74	9.17	10.91	8.59	9.24	10.94	8.13	8.74	8.67	9.46	11.86	9.36	9.3	7.87	8.9	11.56	8.09
SKAP1	0.0715733	9.95	9.4	10.14	8.31	8.78	11.47	8.83	11.68	10.18	9.76	11.8	11.58	9.2	9.67	7.25	8.51	10.19	11.89	8.5	10.68	11.48	9.28	11.85	9.76	8.97	9.38	10.97	8.05	9.73	8.23	11.29	7.97	9.53	10.18	8.66	9.6	11.12	8.51	9.55	8.76	9.99	9.71	8.65	11.27	8.56	11.03	10.32	8.98
ARSD	0.339505	9.59	7.13	10.51	9.32	7.59	9.97	8.95	10.55	11.5	9.9	11.3	10.68	10.05	9.46	9.77	10.09	10.81	9.91	9.22	10.58	9.76	9.64	9.4	10.28	9.01	9.57	10.23	9.5	10.77	9.51	9.79	9.48	10.86	10.65	9.73	9.58	10.63	8.28	9.56	10.09	9.92	10.14	8.58	9.92	9.07	9.63	9.59	9.01
PLEKHH1	0.919405	9.87	9.86	10.7	10.61	11.27	9.94	8.98	12.11	9.98	10.68	9.24	10.78	9.84	8.27	8.28	10.41	9.18	8.4	8.2	8.95	9.28	9.82	9.12	9.61	9.08	9.37	9.53	9.44	9.65	9.31	8.79	11.13	8.7	9.76	8.96	11.03	10.18	8.72	10.18	11.01	8.74	10.68	8.38	9.28	8.25	8.71	9.49	8.91
TMC4	3.11613	9.13	9.67	9.59	9.88	11.26	10.15	9.37	10.41	10.8	8.84	11.09	10.67	10.02	9.98	7.48	10.37	9.45	9.23	7.44	9.75	10.5	10.02	10.39	10.04	8.74	10.85	9.93	9.13	10.48	8.35	8.77	9.39	9.32	9.87	8.22	10.24	10.21	8.82	10.1	10.88	9.68	10.5	8.06	10.3	8.19	10.07	10.02	10.16
AQP3	0.613063	10.78	8.32	9.38	10.77	7.94	8.25	9.09	9.75	11.1	10.57	7.45	10.4	10.29	8.95	7.06	8.32	9.8	9.51	7.07	7.77	7.62	9.75	8.5	7.86	11.89	10.4	8.07	7.39	12.7	7.2	8.22	11.34	7.24	9.25	7.92	10.11	11.75	7.12	8.83	9.23	10.51	10.62	7.66	7.9	8.66	7.54	11.32	10.3
ZNF823	1.00448	9.78	9.59	10.2	9.63	10.01	11.28	9.28	10.92	10.77	10.35	10.43	10.22	10.41	9.98	8.86	9.67	9.04	9.89	8.62	10.28	9.64	9.76	9.61	11.01	8.57	11.65	10.39	8.98	10.1	8.73	9.44	10.23	9.53	9.67	9.07	10.16	10.07	8	10.8	10.15	9.55	9.61	8.98	10.98	9.29	9.32	9.08	9.78
PLCE1	0.322466	10.06	11.01	10.92	10.58	9.38	10.69	7.5	11.16	10.64	10.42	11.76	11.02	9.78	10.22	9.06	10.04	8.91	10.88	8.44	10.56	9.74	9.8	9.94	10.61	9.57	10.7	10.39	8.2	9.14	7.81	9.47	9.86	9.04	10.27	8.45	11.25	9.79	9.3	10.31	9.73	8.61	10.46	7.89	10.93	8.49	8.16	10.48	9.76
NPAS2	1.15867	10.44	8.68	10.1	9.58	10	10.41	8.61	10.71	10.46	11.48	10.11	11.09	10.1	9.76	9.76	9.09	9.38	8.48	9.38	9.03	9.14	9.83	9.03	9.36	9.22	9	8.81	7.68	9.86	7.54	8.95	10.23	9.09	10.86	9.97	10.21	10.87	8.41	9.51	9.61	8.81	10.24	9.27	9.62	9.85	9.77	10.73	9.37
PLCD3	1.06526	10.06	10.3	8.68	10.52	10.08	10.01	8.75	10.87	11.37	9.75	9.95	10.51	9.27	9.49	8.67	9.12	9.54	8.19	9.38	8.63	8.55	10.45	9.92	9.21	9.2	8.58	8.19	7.73	10.36	7.8	8.52	9.85	8.91	10.33	9.74	10.08	10.26	8.51	9.28	9.63	8.6	11.03	8.39	9.14	8.76	8.48	10.78	9.25
CAPNS2	0.486291	9.49	9.93	9.82	9.64	11.14	9.45	7.93	10.76	10.36	11.54	7.34	10.71	10.56	7.64	7.08	11.43	10.14	7.71	7.67	7.45	10.04	10.18	9.49	7.54	9.97	8.2	9.98	7.33	11.38	7.33	8.48	9.4	7.59	9.9	8.54	11	8.92	7.39	7.88	9.96	10.64	10.74	8.11	7.26	10.55	7.57	9.57	11.66
PPL	0.150431	8.71	8.93	8.97	10.33	10.06	10.06	8.93	10.16	10.76	9.83	10.99	10.48	9.5	10.08	7.63	11.46	11.68	9.04	8.4	9.61	9.38	11.23	9.07	10.44	11.76	10.17	9.32	7.21	10.62	7.32	8.55	12.53	10.79	11.15	9.32	9.15	9.34	7.68	10.52	9.6	10.66	11.59	9.84	10.31	12.81	10.63	10.36	9.55
KIAA1217	0.297831	10.01	10.08	9.38	10.01	10.64	9.59	8.6	10.3	10.34	9.75	9.64	9.37	10.44	9.71	8.67	9.95	10.1	8.43	8.24	9.89	9.91	10.43	10.31	10.34	9.57	9.94	9.77	8.94	10.27	8.98	9.39	10.27	8.94	10.27	8.82	9.76	10.6	8.63	9.69	10.11	10.07	10.78	9.7	10.1	8.7	9.73	9.68	9.69
PLCD1	0.216096	9.64	9.78	10.61	10.77	11.68	10.9	8.41	10.94	10.71	9.51	10.66	10.86	10.9	9.3	9.02	10.49	10.57	8.66	9.11	10.49	9.74	10.48	10.54	7.85	8.32	11.58	10.23	7.71	9.42	7.6	9.49	10.25	9.36	11.09	9.49	9.91	9.67	8.82	10.31	10.24	10.64	9.61	8.04	9.62	9.71	8.66	8.42	9.01
ILDR1	1.76541	8.86	8.86	10.45	10.11	10.27	8.94	8.18	10.16	10.76	10.25	10.32	10.32	10.48	8.93	7.03	10.76	9.91	9.74	7.77	10.32	9.68	10.06	9.45	9.54	8.94	10.06	10.89	8.11	10.18	8.1	7.97	9.45	8.36	10.76	7.51	9.2	10.18	7.03	10.15	10.09	9.68	11.28	7.15	10.43	9.9	9.68	9.36	9.76
PTK6	1.36655	10.34	8.69	9.61	10.6	10.43	9.92	9.14	11.54	11.06	9.71	9.24	9.96	9.45	10.04	6.79	11	10.45	8.31	7.35	8.22	9.84	10.35	8.79	8.26	8.91	9.45	9.66	6.9	10.53	7.1	8.81	11.34	8.56	11.18	8.14	10.13	9.23	7.07	10.46	10.67	10.08	10.17	9.26	8.61	10.98	8.91	9.97	10.18
SLC37A1	0.564889	9.64	8.74	10.7	10.06	9.7	11.67	8.86	10.09	10.64	9.46	11.25	10.21	10.7	10.25	7.54	10.65	10.11	10.37	8.03	10.21	9.21	10	10.52	11.19	8.97	10.73	10.24	8.27	10.63	7.95	9.24	10.18	9.74	10.31	8.45	10.35	10.79	8.39	10.09	11.14	9.44	10.07	8.15	9.88	7.69	9.03	10.66	9.98
PLEKHG6	0.802109	8.8	10.03	10	10.38	11	11.13	8.25	10.56	10.09	9.2	11.55	10.35	9.98	10.23	7.46	10.13	9.08	8.96	7.25	9.91	11.23	9.86	10.57	11.05	8.86	10.76	10.35	8.83	9.5	8.65	8.08	10.14	10.02	10.35	8.28	10.87	10.66	8.6	10.66	11.54	9.88	9.92	9.48	10.19	7.66	8.95	10.3	10.08
BHLHE41	0.555841	9.81	8.42	11.56	10.52	10.23	8.29	8.83	11.35	11.06	10.77	11.14	9.87	8.23	7.76	8.44	10.65	9.4	8.84	8.98	9.53	9.82	10.86	9.51	9.86	8	9.04	7.76	6.92	10.58	7.01	9.14	10.91	8.13	8.75	8.76	9.69	10.59	7.14	9.48	11.22	7.95	9.98	7.28	9.59	7.42	10.61	9.38	9.8
FAM3D	0.131802	11.22	8.18	10.51	8.02	10.3	9.19	8.34	11.84	9.93	9.85	10.23	12.41	8.04	8.57	7.97	12.92	9.96	8.36	8.05	7.72	8.42	10.29	9.03	10.81	9.69	11.13	8.46	7.62	9.3	7.72	8.31	10.3	8.64	8.93	8.25	10.27	10.45	9.07	8.7	9.78	9.87	11.65	7.82	8.48	8.55	7.74	10.9	7.66
FABP6	0.464611	9.16	7.27	10.75	9.84	10.6	9.81	9.99	10.14	12.21	11.02	8.25	11.3	10.58	7.85	7.31	10.12	8.8	7.62	7.45	8.4	10.09	9.47	9.03	8.74	7.64	9.32	10.02	7.36	10.66	7.22	8.07	9.99	6.96	9.93	7.44	10	11.01	7.37	9.78	9.74	9.45	7.65	8.48	7.7	8.6	9.4	8.57	10.68
SLC22A5	0.91023	10.19	8.89	9.97	9.84	10.05	9.96	8.77	11.11	10.75	9.08	9.66	10.1	9.01	8.89	9.16	9.84	9.17	10.32	8.47	10	8.55	9.16	8.69	10.34	8.74	10.5	9.24	9	10.27	8.5	8.6	9.82	9.78	9.77	8.8	10.4	10.3	7.9	9.94	9.8	8.9	9.97	8.93	9.41	8.56	8.45	9.31	8.87
FXYD3	0.952985	9.08	8.44	9.58	9.32	10.24	11.54	9.45	10.48	11.27	9.37	10.52	10.39	9.36	8.55	6.99	11.37	9	8.72	7.21	9.35	10.03	10.07	8.94	8.9	9	9.82	9.45	7.26	10.42	6.98	7.86	9.11	7.93	10.91	7.66	9.79	8.94	7.35	12.17	10.7	9.75	10.2	10.81	11.17	9.52	10.09	9.42	9.77
GATA2	0.448375	8.84	8.52	9.65	8	9.94	11.31	8.2	11.13	9.89	8.99	11.01	9.45	9.04	8.85	8.16	10.27	8.13	9.88	8.29	10.36	9.31	8.21	8.1	9.04	8.18	9.36	8.54	7.43	9.07	7.98	8.31	8.89	10.07	8.42	7.88	9.94	8.47	7.85	10.19	11.37	8.65	9.91	7.47	11.42	7.3	7.78	8.82	8.45
DEGS1	1.54874	11.71	10.69	10.13	10.13	9.68	9.62	11.12	8.98	9.15	10.07	10.54	9.43	9.23	10.25	11.53	9.67	10.76	11.65	12.07	11.09	10.15	10.05	10.9	9.82	11.98	9.94	9.79	11.26	10.27	11.14	11.25	10.46	13.39	9.65	11.91	9.88	10.15	10.79	8.91	10.32	10.99	10.25	10.98	11.09	12.05	10.85	10.3	9.86
CDC25B	1.20055	9.77	11.02	10.07	11.24	10.88	10.07	12.28	9.84	9.94	9.76	10.58	8.73	9.92	10.97	11.14	9.59	10.68	11.34	10.43	10.48	10.57	10.47	10.51	10.17	12.19	10.39	9.7	11.82	9.74	12.39	11.65	10.74	10.85	10.42	10.8	9.64	9.72	11.93	10.38	10.03	10.75	10.27	11.6	9.66	11.11	11.42	10.15	11.03
SH3RF1	0.123384	9.49	9.61	9.97	9.21	9.31	8.89	9.41	10	9.52	10.24	10.47	11.31	9.45	9.38	8.37	9.15	8.97	9.8	9.4	10.05	9.82	9.61	9.85	9.88	9.24	8.97	8.84	9.4	10.09	9.83	8.73	9.47	10.06	9.7	8.87	9.11	9.62	9.1	8.56	9.34	9.88	9.47	8.25	8.39	8.7	9.78	10.34	9.84
SMAD6	0.606972	9.51	9.04	10.05	8.62	8.47	10.69	7.16	10.24	10.89	8.93	8.89	9.79	9.52	8.96	9.02	8.2	8.17	8.62	9.41	9.35	7.84	9.27	9.49	9.99	8.02	10.8	8.32	8.01	10.5	7.6	8.18	8.51	9.61	10.12	9.19	10.74	9.56	9.29	9.67	9.59	8.48	9.2	7.34	9.67	6.94	8.84	7.87	9.55
RRAGD	0.149323	10.78	11.12	9.81	11.58	10.42	9.08	9.59	8.51	9.65	9.18	11.71	9.22	9.49	10.01	11.11	9.57	10.03	11.48	11.79	11.78	11.61	8.13	11.21	10.58	9.39	9.69	10.04	11.89	9.57	11.44	10.65	9.27	10.5	8.69	11.07	8.1	9.31	10.72	9.12	10.29	10.77	9.82	10.36	11.37	13.56	9.63	9.34	9.54
PAFAH2	0.284494	9.93	9.17	9.99	8.66	9.21	9.58	9.79	10.18	10.59	9.39	10.62	9.89	10.07	9.28	7.51	11	10.32	9	9.01	9.76	8.9	9.78	9.03	9.6	9.08	9.43	9.51	8.31	9.9	7.93	9.17	10.11	8.78	10.2	9.3	9.47	9.67	7.87	11.34	10.21	9.15	9.97	8.93	10.01	9.43	9.72	9.66	9.89
SCNN1G	1.00765	9.04	9.12	12.01	10.78	10.74	11.8	7.39	9.66	10	9.58	12.18	11.09	10.8	8.6	6.96	9.78	8.28	11.78	7.3	10.51	10.41	9.26	7.18	11.67	7.99	12.75	10.3	7.41	9.11	7.35	7.52	9.6	10.35	11.65	7.25	10.71	8.77	7.34	12.02	10.31	9.11	9.21	7.69	12.75	8.94	7.72	7.12	9.3
RALGPS1	0.162548	9.26	8.98	9.72	9.54	9.94	9.73	7.78	9.83	9.59	8.78	9.89	10.25	9.37	8.93	9.8	10	8.87	10.76	9.32	10.84	10.14	8.8	9.1	9.57	9.13	9.76	9.61	9.57	8.92	9.62	9.27	9.1	9.35	9.56	9.91	10.19	10.96	8.47	10.46	9.77	9.45	11.09	7.96	10.34	7.88	9.13	9.37	8.63
DUSP2	0.162814	11.09	9.36	10.6	7.88	8.92	11.42	9.49	10.96	9.22	8.21	8.66	9.85	9.56	9.72	7.48	7.68	8.91	10.77	8.5	9.54	7.85	8.52	9.14	8.13	8.91	12.87	8.12	8.31	9.33	8.26	8.97	7.92	7.52	8.84	8.31	11.09	10.04	9.57	9.49	8.3	8.14	8.05	9.14	8.62	7.22	8.8	11.44	8.78
VGLL1	0.558034	10.55	11.56	8.94	8.63	9.02	9.98	7.51	9.49	10.51	9.66	11.55	10.9	9.29	10.85	7.05	11.45	10.72	10.67	7.72	11.07	10.87	10.89	9.51	11.09	9.93	10.47	9.61	7.28	9.76	7.19	9.36	9.92	10.96	11.5	8.2	11	9.58	7.16	11.18	10.5	10.35	9.71	6.95	10.39	7.55	9.65	10.17	10.93
SLC37A2	0.590991	9.79	9.28	9.6	8.74	9.28	9.54	9.54	10.21	9.73	9.45	8	10.04	8.82	9.35	7.02	9.71	10.31	7.09	7.77	8.79	10.19	9.89	11.48	9.42	9.53	10	10.46	7.35	10.25	7	9.73	9.37	7.38	10.28	8.16	10.28	10.54	8.57	11.11	10.66	9.23	10.07	8.03	7.86	8.76	9.76	9.43	9.28
RNF128	1.00172	9.38	9	10.9	9.79	10.11	9.91	7.51	10.33	9.72	10.81	10.7	10.12	9.29	8.92	7.63	10.77	8.65	10.03	7.95	10.01	9.91	9.58	8.1	10.26	8.61	9.4	10.75	7.8	9.29	7.66	8.81	9.76	9.39	9.99	8.05	10.77	9.63	7.66	9.53	9.9	10.17	9.1	7.78	11.61	9.51	8.09	8.97	9.7
RHBDL2	0.536387	8.66	8.04	9.85	9.17	9.7	10.74	8.83	9.57	10.35	8.74	10.61	11.08	10.38	9.85	6.92	10.48	9.89	9.27	7.48	10.09	11.13	10.42	8.57	9.03	9.5	10.28	10.91	7.28	9.79	7.05	7.98	9.89	9.14	10.16	7.59	9.19	8.8	6.99	11.12	9.36	11.11	10.23	8.29	10.61	9.5	9.53	10.26	10.75
HOMEZ	0.669511	9.16	9	9.25	9.89	9.8	9.9	8.82	9.78	9.89	9.92	9.98	10.71	10.16	8.98	8.97	9.39	8.22	9.11	9.01	9.6	9.37	9.31	9.35	9.1	8.89	8.85	9.64	8.6	10.11	8.7	8.94	9.55	8.81	9.64	9.03	9.23	8.92	8.13	10.1	9.08	9.31	9.88	9.52	9.83	8.85	8.25	9.26	10.04
ACER2	0.867105	10.24	8.33	9.62	10.21	9.43	10.14	7.49	9.98	10.18	10.63	10.5	10.31	10.42	8.56	7.13	8.29	8.43	11.28	7.35	9.4	9.94	9.55	7.7	9.68	8.51	10.35	11.89	7.25	8.81	7.13	7.96	9.31	9.31	10.25	8.53	10.88	10.11	7.44	10.05	10.24	9.95	9.77	7.3	11.9	7.78	7.46	10.87	9.92
TMEM125	0.122038	9.48	10.38	10.14	8.62	9.72	12.21	7.39	10.08	9.97	9.02	11.55	10.09	10.15	11.38	6.87	9.86	10.38	9.7	7.44	9.98	9.92	10.57	9.57	8.96	9.34	9.05	10.57	9.86	9.25	10.22	8.41	9.22	9.51	10.67	8.17	9.75	10.28	7.43	8.66	9.84	10.61	9.95	7.7	9.87	8.45	10.82	10.16	8.1
TINAGL1	0.088555	9.02	7.46	8.85	10.3	9.11	9.3	8.72	10.33	11.06	9.73	9.79	10.21	9.58	8.18	7.87	9.19	9.7	8.32	8.33	9.84	9.83	10.93	8.62	9.01	8.4	9.31	9.27	7.41	10.55	7.12	8.49	10.51	9.8	9.32	9.28	11.25	9.49	8.87	8.56	12.7	8.99	9.24	10.09	9.43	8.22	9.23	9.14	9.12
SLC29A3	0.766038	9.26	8.16	9.24	9.09	8.92	9.58	8.96	10.31	10.3	9.46	10.03	10.95	10.08	10.09	7.44	10.41	8.63	9.3	7.89	8.98	10.82	9.55	9.59	9.91	8.22	9.78	9.3	7.86	8.73	8.1	8.66	9.25	9.89	9.79	8.2	10.13	8.31	7.32	10.91	9.54	9.74	9.33	7.68	9.47	7.12	9.08	8.39	9.3
SLC9A2	0.653696	9.41	8.93	10.87	10.38	10.1	11.56	7.29	9.79	8.94	10.4	10.46	10.22	10.58	9.81	7.17	9.71	8.02	10.09	7.51	10.95	10.02	9.2	10.99	10.41	7.46	9.99	10.29	7.57	8.41	7.32	7.96	8.5	9.8	11.26	7.7	9.26	9.36	6.78	11.72	9.25	10.13	8.98	7.98	10.92	8.15	7.84	8.32	8.71
MST1R	0.460021	7.87	8.8	7.78	8.61	8.38	7.38	9.03	11.42	10.58	9.37	9.99	9.78	8.02	9.07	7.2	9.35	9.84	7.99	7.37	8.92	7.73	11.62	10.26	7.2	8.62	8.24	7.68	8	11.35	8.1	7.7	10.7	7.82	9.19	8.26	11.01	8.38	7.16	8.16	7.44	9.08	10.27	9.1	8.71	8.58	9.76	9.98	9.22
CTSE	0.367762	7.26	7.88	8.47	7.46	7.4	8.89	7.28	11.68	13.09	7.88	7.42	12.13	7.75	7.3	6.89	7.36	7.8	8.47	7.53	7.55	8.03	9.52	7.52	7.28	7.5	8.5	7.35	7.2	12.34	7.19	9.09	9.37	7.32	9.67	7.32	11.7	7.42	7.06	10.91	8.62	9.97	8.35	7.13	7.27	8.07	7.55	8.19	7.26
MICALCL	0.187421	9.33	7.27	9.22	7.76	8.02	8.41	9.94	10.57	10.45	10.47	9.18	10.87	9.58	8.45	7.48	9.4	9.68	9.75	7.66	8.5	8.74	10.89	7.71	8.45	10.02	8.47	8.18	7.7	9.64	8.01	8.98	8.88	8.63	8.74	8.54	10.92	8.99	7.49	8.75	10.72	9.66	9.75	10.02	8.82	9.11	8.53	10.85	9.43
NIPAL4	0.287638	9.42	9.37	9.52	8.39	10.22	9.32	10.54	9.51	10.53	8.68	8.87	10.76	9.96	9.17	8.49	10.51	9	7.27	8.25	8.65	8.74	9.08	8.77	9.15	10.44	8.64	8	7.02	8.41	7.07	8.4	8.9	8.25	10.2	8.97	10.92	9.4	7.21	11.13	9.2	8.31	9.51	9.53	7.68	10.47	7.42	9.43	9.14
MSX2	0.565333	8.74	9.72	9.12	9.5	8.96	9.44	7.81	9.86	9.69	9.16	8.47	10.98	9.27	9.02	7.45	10.75	8.96	10.02	9.14	8.29	9.63	8.97	8.43	9.15	7.81	8.84	9.27	7.5	9.35	7.53	8.18	9.31	9.89	9.23	8.6	9.64	9.89	8.46	9.04	9.16	9.51	9.15	7.75	8.18	8.11	7.65	9.67	8.91
PLEKHA7	0.769417	9.58	8.87	8.99	9.76	9.01	9.27	7.64	10.12	9.2	9.55	9.35	9.9	8.89	9.01	8.56	9.72	9.61	8.93	7.87	9.31	8.99	9.88	8.1	9.44	9.28	9.03	8.56	9.13	9.32	9.14	8.74	8.85	8.29	9.31	8.41	9.61	9.09	9.06	8.48	9.23	8.6	9.4	7.99	9.42	8.89	8.67	9.48	9.15
EPB41L1	0.152339	9.27	9.59	8.8	9.26	9.15	10.21	8.24	9.26	9.39	8.91	10.81	10.41	9.64	9.94	9.41	9.6	10.4	10.36	9.22	9.85	9.69	9.6	9.18	9.81	8.92	8.44	9.23	8.01	8.72	7.71	8.61	9.83	9.62	10.12	9.47	9.56	10.08	8.01	8.58	10.14	8.56	9.67	7.84	10.26	7.41	8.84	9.4	9.87
MSANTD3	0.691056	9.34	10.25	9.44	10.15	9.28	9.25	9.62	8.39	8.42	9.79	9.59	9.19	9.14	9.59	9.95	9.93	10.69	10.15	10.52	10.11	9.32	9.15	10.04	10	10.07	8.73	9.56	9.72	9.13	9.84	10.06	8.78	11.25	9.54	9.82	9.2	9.5	11.13	9.83	8.81	9.23	8.82	10.89	9.46	11.89	9.72	10.51	8.98
LPCAT4	0.282246	9.47	9.1	8.79	9.83	9.5	9.23	9.16	10.21	10.27	9.51	9.8	9.13	9.5	10.09	7.94	10.01	9.68	8.54	7.94	8.77	9.46	10.33	8.21	9.02	9.07	8.95	8.3	7.92	10.08	8.39	8.79	9.49	8.81	8.91	8.5	9.94	10.07	8.42	9.19	9.7	8.98	9.72	9.22	9.88	7.57	9.16	10.12	9.5
ENTPD3	0.400429	7.85	7.15	8.18	7.58	8.73	7.68	7.81	9.78	11.11	9.19	10.27	10.87	9.49	8.81	8.04	8.49	8.29	9.4	7.19	8.19	8.45	10.14	7.22	9.03	7.93	9.51	7.9	7.26	10.74	7.1	8.37	8.33	7.98	10.1	7.75	9.08	8.6	7.93	9.64	9.63	11.54	9.58	7.63	9.75	8.52	7.27	9.69	7.73
SLC30A2	0.255751	9.06	11.24	9.14	7.86	11.16	11.48	7.13	11.28	10.42	8.82	11.91	10.45	11.2	11.54	7.7	12.43	9.22	10.39	8	11.46	12.51	7.25	7.64	11.86	7.45	12.32	12.08	7.48	7.9	7.52	8.71	8.21	11.53	7.59	7.93	8.19	7.69	8.5	13.01	11.14	10.02	8.38	7.16	11.13	7.19	7.5	7.25	7.27
UPK3A	0.177816	9.8	9.67	9.15	10.36	8.61	8.04	7.31	8.15	10.8	7.43	10.21	10.51	10.49	10.79	7.33	10.96	7.77	9.83	7.52	7.81	11.49	8.94	8.3	10.69	7.74	10.08	9.25	7.52	8.53	7.36	9.35	8.21	9.71	10.29	8.33	9.39	9.01	8.83	12.73	9.55	10.91	9.94	7.16	9.95	7.51	7.46	10.39	8.35
PTPRU	1.51346	8.89	9.79	9.09	8.16	10.09	8.77	7.99	9.96	10.15	8.65	9.62	9.46	9.78	9.27	7.57	9.92	9.92	8.22	7.47	7.78	9.11	9.93	8.32	8.61	8.45	8.29	8.45	7.41	9.83	7.39	8.37	9.36	7.74	9.28	7.86	9.64	9.83	7.59	8.49	9.9	8.48	9.25	8.53	8.57	7.76	9.3	9.27	8.64
C16orf74	1.32466	8.72	9.49	9.14	8.45	9.54	9.07	8.64	9.12	10.11	8.34	8.26	9.37	9.03	8.25	7.97	10.05	8.66	7.85	7.49	8.69	8.52	8.75	8.91	7.69	9	8.83	9.06	7.35	9.76	7.45	8.08	9.48	8.59	8.81	7.6	10.24	9.23	7.42	9.92	8.56	9.68	8.82	9.29	8.21	7.91	8.38	8.33	9.55
IL20RA	0.21197	8.64	8.33	8.95	9.86	9.87	9.07	7.81	9.71	10.05	11.03	7.92	9.65	9.89	8.24	8.51	9.74	10	7.54	7.95	8.62	8.17	9.52	9.2	8.68	9.08	7.91	8.2	7.54	9.62	7.56	7.92	10.73	8.85	8.96	8.06	8.5	8.95	8.49	8.91	9.46	9.48	9.28	7.78	8.21	9.11	9.66	9.1	8.51
EPN3	1.03515	8.67	8.41	8.44	9.31	8.88	9.96	8.07	9.81	9.46	9.26	9.27	10.15	9.1	9.26	7.28	10.05	9.1	9.23	7.65	9.21	8.98	9.21	8.79	9.53	8.96	9.41	8.73	7.26	8.64	7.3	7.67	9.06	8.9	9.38	7.6	9.6	8.71	8.19	9.07	9.49	9.48	9.34	7.8	9.52	8.9	7.64	8.42	8.64
SLC52A3	0.169324	8.58	9.75	8.53	7.6	9.02	8.82	9.97	9.12	10.4	9.18	10.86	9.76	9.47	10.86	6.92	9.7	9.48	8.57	7.27	10.19	9.67	10.28	8.48	10.36	9.24	9.86	8.61	7.31	9.39	7.03	7.74	9.76	8.39	9.07	7.53	10.38	8.09	7.04	9.95	9.41	9.96	9.64	8.63	9.92	7.6	9.18	10.35	8.34
PHGR1	0.125823	8.44	6.94	9.91	7.3	8.69	10.98	6.71	11.56	11.62	8.38	8.23	10.85	8.56	7.31	7.19	8.92	7.43	13.69	7.34	10.15	8.17	8.35	6.96	8.22	7.69	9.53	7.04	7.28	7.71	7.03	7.66	8.98	9.66	6.89	7.09	10.13	6.9	6.84	8.11	11.56	8.6	7.67	6.88	7.63	7.01	7.54	7.15	7.08
CAPN8	0.363684	7.78	8.27	7.62	7.5	8.2	7.72	7.37	10.68	10.67	8.65	9.58	8.79	8.68	9.19	7.38	9.5	10.56	7.75	7.63	7.81	7.44	10.82	7.5	7.51	8.85	7.89	7.58	7.43	8.95	7.46	8.34	10.27	7.34	7.77	7.85	11.07	7.61	7.88	8.76	7.48	7.58	9.3	7.7	8.84	7.6	9.09	10.75	7.62
TMC7	2.5519	9.27	7.82	8.75	8.46	9.74	9.54	7.53	10.6	10.43	9.54	8.82	9.28	9.57	7.66	6.98	9.71	9.12	7.65	7.11	8.24	8.14	8.39	7.98	8.01	8.12	8.94	8.74	7.75	9.74	7.43	7.75	9.37	7.53	8.56	7.74	9.49	9.79	7.15	8.96	9.77	7.56	9.46	7.46	8.8	7.35	8.2	9.37	8.74
FAM181B	0.20656	8.61	9.22	8.93	9.64	10.78	9.07	9.97	9.38	9.22	9.04	9.32	10.56	8.07	9.38	7.38	10.21	8.06	8.16	7.79	7.92	7.62	9.79	8.49	8.69	7.82	8.94	9.16	7.33	9.59	7.4	7.46	6.88	9.54	9.08	8.23	9.23	9.12	7.48	8.21	10.09	7.15	9.53	7.72	7.02	7.23	7.21	7.88	9.63
SLC23A2	0.511115	8.43	8.58	9.72	9.25	10.24	9.94	8.3	9.79	10.45	8.16	9.15	9.78	8.88	8.28	8.19	8.76	7.97	7.88	8.15	8.04	8.63	8.43	8.27	8.76	8.02	10.07	8.69	8.17	8.76	7.91	8.46	8.73	7.34	10.4	8.21	9.81	9.76	7.5	9.64	9.15	8.34	8.8	8.06	8.61	7.6	7.55	9.13	8.46
MYCL	0.109073	9.86	9.91	10.44	8.42	10.58	10.27	7.82	9.49	9.57	8.91	8.54	9.34	9.75	8.39	7.41	9.35	8.71	7.73	7.87	8.64	8.81	8.63	11.2	8.94	7.97	11.15	11.76	7.89	8.43	7.73	7.8	9.45	8.15	9.01	8.05	10.46	8.24	7.58	11.06	10.32	11.26	8.56	8.12	8.71	8.43	7.88	8.06	8.79
TMCO4	0.984605	9.1	8.24	9.16	8.4	8.71	9.55	8.62	10.54	9.66	8.42	10.51	9.41	9.34	8.9	8.37	9.08	8.66	8.41	8.39	9.05	8.94	8.66	8.14	9.26	8.16	8.82	9.1	8.22	9.02	8.25	8.51	8.76	8.52	9.4	8.43	9.38	9.33	7.54	9.91	9.35	8.43	8.94	7.72	9.22	7.43	8.22	8.53	8.77
ZNF440	0.680144	9.35	10.18	10.15	9.26	9.57	10.01	8.36	9.15	9.31	8.91	8.95	9.54	9.2	9.45	6.8	9.15	8.62	8.62	7.46	8.31	8.74	8.62	8.64	9.25	8	8.68	9.21	7.72	9.35	7.28	8.52	8.92	8.1	8.36	7.35	8.3	9.05	6.9	8.92	9.28	8.35	8.46	7.98	8.9	7.29	9.04	8.59	8.65
HOXD1	0.451305	8.25	7.59	9.57	9.06	8.58	7.5	8.54	9.39	8.78	9.87	8.65	9.57	10.32	7.65	7.12	7.81	8.92	8.1	7.51	7.28	8.06	10.31	8.49	7.26	7.91	7.38	9.85	7.08	10.03	7.12	7.59	7.52	7.78	7.24	7.73	9.17	9.36	7.01	7.84	8.44	7.1	9.75	7.52	7.91	8.07	8.62	8.62	9.47
CASQ1	0.181547	9.19	7.66	8.8	8.59	10.25	10.63	7.3	10.61	9.61	8.29	7.95	7.18	10.32	8.73	7.73	8.82	7.91	7.05	7.4	8.23	7.3	8.18	8.47	8.74	7.41	9.71	9.65	7.41	8.72	7.21	10.23	8.4	7.94	8.21	8.61	10.7	9.5	7.23	10.76	9.87	8.07	9.39	7.31	8.15	7.22	7.29	7.7	8.41
CNGA1	0.173941	8.12	8.43	9.48	9.9	8.99	10.79	7.27	10.33	9.27	9.35	11.58	9.64	9.13	8.72	7.03	8.36	8.96	11.01	7	9.56	9.97	8.65	8.02	11.2	7.94	8.82	10.56	7.33	9.21	6.94	8.72	8.98	9.66	7.42	7.67	8.28	10.32	7.15	8.83	8.68	9.27	9.25	7.07	11.71	7.55	8.38	8.71	7.67
C9orf116	0.378065	8.08	7.43	9.03	8.89	10.05	9.71	8.43	8.43	8.72	8.88	9.39	9.68	9.21	9.45	7.25	10.32	8.08	9.82	7.78	10.08	9.01	8.2	9.55	9.55	7.99	8.46	8.97	7.35	8.62	7.23	7.87	8.71	8.82	9.72	8.09	9.28	9.57	7.34	9.56	9.05	9.11	8.73	8.49	9.91	7.09	8.42	8.71	9.03
TNNC1	0.123841	9.62	8.69	7.69	9.91	8.12	9.88	7.12	8.92	9.87	8.64	11.03	11.94	9.46	10.66	7.61	10.43	10	9.53	7.49	7.43	11.43	9	7.76	8.92	8.52	8.36	9.37	7.1	8.14	7.18	8	7.54	9.43	12.11	7.84	7.71	7.6	7.17	10.16	8.85	8.38	9.6	7.28	10.62	7.13	7.86	9.56	7.12
FAM216A	0.908197	10.84	8.56	8.95	9.64	8.22	8.19	9.39	8.33	8.45	9.02	8.79	8.01	10.08	9.2	10.31	8.8	8.69	10.42	10.29	8.53	9.12	8.38	8.2	8.43	9.47	8.81	9.1	11.61	8.58	11.15	9.38	8.59	9.66	9.44	10.12	8.37	9.44	10.33	8.77	8.61	9.75	8.95	10.28	8.97	8.76	9.92	9.15	9.39
ATP8B1	1.65991	8.36	7.56	8.97	8.29	8.53	8.87	8.11	9.35	9.14	8.84	8.91	9.85	9.62	9.17	6.96	8.45	7.41	9.03	7.32	8.47	9.12	8.97	9.43	8.08	8.09	8.64	9.14	7.11	8.49	7.35	7.46	8.57	7.35	8.9	7.57	8.8	8.76	6.84	9.09	8.2	7.78	8.79	7.31	9.19	7.19	8.09	8.49	8.56
CD96	0.0997136	7.68	7.69	9.9	7.31	10.41	9.44	7.81	8.67	9.96	7.33	10.19	9.42	8.6	8.61	7	8.03	7.47	8.16	7.2	9.67	9.53	7.57	8.13	10.37	8.09	10.33	11.47	7.17	8.62	7.22	8.33	8.4	7.27	7.81	7.21	10.44	10.85	7.01	7.84	7.83	7.17	8.3	7.48	10.07	7.25	7.96	8.8	8.68
TOX3	0.217603	8.41	6.95	10.59	8.2	9.91	9.58	7.17	9.19	9.28	11.3	8.34	9.52	9.79	7.91	7.03	7.76	7.02	9.14	7.27	9.88	8.61	7.24	8.52	10.72	7.09	10.34	10.87	7	8.65	7.85	7.19	7.2	10.1	8.71	7.24	8.21	9	7.48	10.39	9.63	6.8	8.18	7.01	11.21	6.88	6.89	7.45	9.94
USP13	0.306917	9.6	11.06	9.61	10.48	8.75	8.37	9.57	8.62	8.58	9.7	9.06	8.3	9.01	9.18	9.88	8.42	8.77	10.87	10.03	9.82	9.15	7.48	9.34	8.55	8.76	9.02	9.02	10.43	8.39	10.53	9.69	9.5	8.6	9.43	10.04	8.32	8.81	9.13	9.09	8.12	9.3	8.47	9.05	9.56	8.13	9.64	8.38	9.37
ANXA9	0.244664	8.58	8.96	7.61	8.65	11.12	9.29	7.4	8.14	8.92	8.34	11.54	9.59	8.79	10.94	6.91	10.08	10.05	9.13	7.71	10.47	11.12	9.55	9.09	11.2	9.29	8.55	9.14	7.26	8.44	7.25	8.1	8.04	8.61	9.27	7.64	8	7.86	7.16	9.46	9.44	8.76	9.09	7.36	10.63	7.5	8.28	9.69	7.26
FKBP5	1.38869	9.89	8.92	8.45	8.98	8.31	7.84	8.95	8.15	8.41	8.21	8.71	7.88	8.89	8.94	10.54	8.24	9.17	8.8	10.89	10.06	8.43	8.11	8.71	9.32	10.41	9.78	8.76	9.64	8.64	9.73	10.87	9.87	9.06	8.88	10.62	8.83	8.65	9.9	8.85	8.28	8.61	8.22	10.04	8.67	10.34	10.15	9.09	9.27
ZSCAN4	0.191533	7.86	9.25	7.94	7.41	10.4	9.49	7.05	10.07	7.26	9.3	8.85	9.07	9.21	7.55	6.98	10.51	9.19	7.04	7.25	7.91	7.15	8.74	6.81	7.43	7.53	7.58	7.99	6.83	9.6	7	7.66	7.26	9.42	7.72	7.71	8.43	9.72	6.91	7.74	9.11	7.51	9.82	7.21	7.68	6.76	8.05	8	6.81
GPRC5C	0.597229	7.75	8.53	8.46	8.93	8.42	8.84	8.12	8.62	8.95	9.11	7.89	9.35	8.15	7.96	7.52	8.08	7.62	7.97	7.24	8.63	9.34	8.36	8.81	8.66	7.58	8.88	8.28	7.29	8.87	7.55	7.67	7.28	8.1	7.97	7.36	8.28	9.25	7.76	8.46	8.46	8.45	8.46	7.55	7.62	7.59	7.45	8.42	8.31
SIDT1	0.296442	7.87	7.27	8.52	7.67	7.55	8.24	7.08	8.42	9.04	8.29	8.59	8.91	8.01	8.56	7.62	9.18	7.9	8.22	7.6	9.4	8.36	9.31	7.99	9.57	7.86	10.45	8.38	7.14	8.73	6.89	8.06	8.61	7.53	8.37	7.51	9.31	8.21	7.21	8.87	8.74	9.59	9.93	7.04	8.53	6.91	7.37	9.06	9.02
GDPD5	0.484811	8.8	9.74	9.11	7.92	9.31	8.95	8.96	7.82	8.76	7.9	8.73	7.86	8.1	8.78	10.25	8.75	9.44	8.63	9.6	8.34	8.88	9.09	9.98	8.67	8.17	9.32	8.56	10.14	8.86	11.8	11.31	8.43	8.94	9	10.34	9.01	8.81	10.92	7.77	9.64	9.04	8.98	9.32	7.77	8.03	9.76	9.98	8.77
MEAK7	0.14505	8.87	7.62	7.64	7.79	8.21	8.33	8.08	8.41	9.15	8.49	7.44	8.64	8.94	7.9	7.07	9.66	9.93	7.61	7.53	8.22	7.86	8.62	7.86	7.2	8.27	7.6	7.91	7.63	8.99	7.26	8.21	9.57	7.6	7.96	6.98	7.17	7.39	6.94	9.12	8.9	9.01	8.06	8.21	7.23	7.91	8.12	8.42	8.64
TEAD4	0.199699	8.24	10.13	8.05	8.2	9.01	7.91	10.11	7.82	8.24	8.05	9.2	8.28	9.05	9.68	8.01	8.21	9.15	8.83	7.53	8.61	8.87	8.12	8.66	7.97	9.7	7.88	8.09	10.8	8.76	11.08	9.43	7.9	8.59	8.94	7.7	8.42	8.92	10.21	8.54	7.63	9.33	7.97	10.31	8.6	10.08	10.58	9.88	9.47
PHF19	0.922333	8.9	8.57	8.03	8.89	8.47	8.18	9.28	7.95	8.29	7.96	9.78	7.9	8.69	9.2	9.48	7.96	8.4	10.29	9.44	9.77	8.67	8.46	8.69	8.55	9.18	8.57	8.53	9.18	8.59	9.44	8.98	8.82	9.52	8.07	9.26	8.56	8.17	8.91	9.87	8.43	8.84	8.03	9.53	8.95	8.4	9.37	8.43	9.58
DEGS2	0.204265	7.72	8.27	7.46	8.06	9.43	7.57	6.78	8.97	9.9	8.08	9.84	9.23	8.46	9.31	6.96	9.04	6.96	7.65	7.14	9.59	8.74	7.93	8.55	10.21	7.71	8.12	7.36	7.28	7.12	7.45	7.42	7.78	7.14	8.71	6.86	8.68	7.29	6.8	8.27	8.17	8.91	9.25	7.25	8.69	7.08	7.05	8.77	7.69
FGD1	0.144033	8.55	9.42	9.41	8.93	8.97	7.35	10.14	8	8.38	8.6	9.57	7.54	8.53	8.75	9.58	7.82	8.14	9.74	9.02	9.86	8.99	7.66	9.42	8.84	7.99	8.28	8.37	10.33	7.67	10.46	8.38	7.17	8.78	8.74	8.71	7.45	7.48	9.48	8.39	9.55	8.73	8.03	8.75	8.69	9.25	8.09	8.18	9.12
PALM3	0.307261	8.25	10.37	6.91	7.2	9.58	8.86	7.03	8.97	8.5	8.17	10.11	8.82	8.11	10.33	6.76	8.39	7.7	8.93	6.9	9.07	9.7	8.32	7.43	9.52	7.07	8.77	7.1	7.14	8.52	7.08	7.29	7.03	8.21	8.71	7.57	7.92	7.04	6.92	8.52	8.95	8.69	7.85	6.97	9.44	6.92	8.72	8.09	6.8
OVOL1	0.156873	7.88	7.68	8.06	8.21	7.63	9.06	7.54	8.64	8.48	8.75	8.14	8.28	8.48	8	7.04	7.24	8.2	7.72	6.99	8.26	7.58	8.57	8.33	7.78	8.68	10.03	7.52	7	8.12	7.05	7.31	7.69	7.71	8.6	7.65	8.16	8.71	7	8.42	7.92	7.68	7.57	7.23	8.22	10.2	7.71	8.37	8.65
ABAT	0.249002	7.87	7.41	7.9	7.78	7.67	8.18	7.3	8.39	9.09	8.14	7.42	8.84	7.43	7.57	7.54	8.59	7.62	8.41	7.41	7.53	7.71	7.96	7.46	7.5	7.98	8.92	7.53	7.46	7.94	7.41	7.54	8.21	8.17	8.6	7.66	8.21	9.35	7.77	8.29	8.05	8.41	8.65	7.94	7.45	7.38	7.47	8.4	7.68
MMEL1	0.29461	7.35	7.23	7.6	9.09	8.29	9.32	7.27	7.66	8.87	7.69	8.32	8.82	7.78	8.47	7.04	7.08	7.21	7.44	7.13	8.07	9.37	8.91	8.25	8.12	7.63	7.63	8.44	7	9.09	6.78	7.1	8.47	7.27	9.01	6.98	8	7.65	6.96	7.67	7.62	8.17	8.15	6.94	7.79	6.91	8.14	7.55	8.37
TRIM62	0.309458	8.08	7.83	8.47	7.75	8.53	8.89	7.97	9.24	9.12	8.19	9.27	8.56	8.46	8.18	7.32	8.36	8.76	7.69	7.44	7.77	7.96	8.83	7.34	8.29	8.08	7.94	7.89	7.28	8.37	7.54	7.6	8.05	7.25	8.07	7.96	8.61	9.17	7.09	8.22	9.01	7.73	8.07	7.47	7.75	7.32	7.79	8.77	8.04
SMIM6	0.248217	7.54	7.31	8.78	7.49	8.54	8.45	7.01	8.35	7.87	9.12	9.42	9.54	8.44	8.7	7.14	7.2	7.25	8.98	6.99	9.73	9.13	7.56	10.21	8.33	7.63	7.99	7.67	6.9	7.94	7.13	7.18	7.04	7.95	8.71	7.17	7.56	7.55	7.06	8.39	7.78	7.47	7.89	6.95	7.66	7.22	7.29	8.87	7.01
UCHL1	1.42817	9.8	8.13	8.43	7.61	7.76	7.25	11.14	7.4	7.26	7.76	7.66	7.16	10.61	7.61	11.71	7.49	8.62	8.99	10.27	8.01	7.78	7.58	8.07	7.46	8.44	9.12	10.92	13.32	7.42	13.54	9.58	8.67	7.31	7.29	10.91	7.33	7.98	11.18	10.15	7.65	7.88	9.23	11.3	7.36	7.25	11.62	8.89	8.14
ZNF552	0.538951	7.44	7.3	7.68	8.35	8.42	7.99	7.39	7.77	8.28	8.46	8.72	8.74	7.78	7.6	7.43	8.46	7.61	7.36	7.3	8.42	7.58	7.88	8.47	8.66	7.5	7.72	7.78	7.44	8.02	7.17	7.2	7.71	8.05	7.77	7.19	7.81	7.4	6.86	7.41	7.6	7.55	8.34	7.05	7.95	7.22	7.3	7.52	7.81
FAM3B	0.476859	7.94	7.04	8.37	7.66	8.47	8.54	7.05	8.73	8.41	8.01	8	8.93	8.01	7.38	7.35	7.69	7.58	8.03	7.13	7.51	7.67	7.89	7.8	7.71	7.38	7.49	8.2	7.26	7.16	7.35	7.11	7.33	7.2	7.34	7.41	8.49	8.52	7.12	7.43	8.5	8.01	8.14	7.12	8.04	7.19	7.09	8.08	7.77
IL9R	0.156449	7.24	7.22	7.44	8.03	7.8	7.79	7.22	8.2	8.05	7.21	7.64	8.98	7.54	7.9	7.21	7.37	7.23	7.27	7.11	8.45	7.92	7.39	8.49	8.05	7.31	7.66	7.37	7.06	7.55	7.14	7.75	7.34	7.09	7.39	7.22	8.18	7.74	7.17	7.79	7.45	7.72	7.42	7.41	7.42	7.11	7.4	8.06	7.41
ELOVL4	1.33245	8.47	9.41	8.66	8.95	7.82	6.82	9.25	7.35	7.36	8.23	7.82	7.09	8.19	7.72	9.57	7.47	8.32	10.4	8.6	9.11	7.99	7.32	8.58	7.61	9.66	7.79	8.21	10.9	7.83	11.01	8.54	7.02	9.75	7.55	9.01	7.18	8.09	8.44	9.98	7.31	8.03	8.29	8.74	8.42	10.82	9.14	8.07	6.88
NCR3LG1	0.253441	7.93	7.16	8.89	7.5	7.8	7.96	9.15	7.26	7.15	8.94	7.61	7.17	8.61	7.94	8.98	7.4	7.25	8.89	8.31	7.82	7.86	7.48	7.99	7.81	8.03	8.4	8.04	10.75	7.54	10.58	9.22	7.52	7.36	7.65	8.79	7.22	8.12	7.94	7.17	7.33	9.06	8.76	9.5	8.91	7.07	8.41	9.43	8.73
FNDC11	0.0932517	7.16	7.34	8.17	7.94	8.1	9.07	6.88	8.38	7.43	7.39	9.38	8.36	8.71	7.58	7.07	8.71	7.2	7.92	7.02	9.21	8.75	7.38	8.44	8.58	7.1	7.55	9.03	6.99	7.53	6.9	7.21	8.01	8.37	8.37	7.03	7.2	7.64	6.94	9.12	8.59	7.42	7.44	7.08	7.55	6.84	7.63	7.49	8.14
SLC43A3	1.27714	7.62	7.2	7.43	7.97	7.39	7.74	8.37	7.14	7.3	7.89	7.26	7.29	8.03	8.26	8.83	7.6	7.43	8.94	8.39	8.34	8.13	8.64	8.57	7.59	8.62	7.73	7.32	10.23	7.81	10.04	9.34	7.53	7.52	7.75	8.37	7.54	7.6	8.92	7.64	7.23	8.03	7.64	7.82	7.21	7.39	9.27	8.77	7.9
SLC9A4	0.125275	7.39	7.19	8.54	7.7	7.48	7.19	6.98	7.22	7.1	7.84	8.24	8.11	8.58	7.24	7.16	8.16	6.98	8.76	7.3	8.1	8.23	7.04	8.44	8.42	6.97	8.44	8.5	6.99	7.27	6.9	7	6.95	8.66	7.72	7.07	7.16	7.41	6.91	9.86	7.16	7.99	7.28	7.04	8.49	7.33	7.03	7.03	7.06
MAGI1	0.200344	7.5	7.32	7.45	7.56	7.41	7.58	7.29	7.42	7.75	7.43	7.58	7.82	7.51	7.3	7.21	7.74	7.38	7.41	7.15	7.48	7.49	7.4	7.23	7.55	7.26	7.82	7.46	7.32	7.61	7.33	7.34	7.32	7.09	7.87	7.24	7.6	7.69	7.16	7.51	7.4	7.51	7.6	7.21	7.87	7.35	7.25	7.37	7.26
DNAH17	0.256422	7.17	8.46	7.39	7.25	7.47	7.31	9.16	7.37	7.3	7.41	7.39	7.19	7.43	7.41	7.55	7.39	7.53	7.26	7.48	7.54	7.51	7.37	7.54	7.52	9.93	7.44	7.42	9.37	7.52	10.72	7.89	7.61	7.34	8.1	7.58	7.72	7.27	9.08	7.5	7.27	7.47	7.3	12.24	7.05	10.52	7.54	7.65	7.32
ASIC1	0.24531	7.59	7.84	7.98	7.78	7.55	7.4	8.52	7.13	7.24	7.67	7.18	7.06	8.13	8.11	7.97	7.33	7.76	7.53	8.94	7.23	7.5	7.25	7.81	7.48	7.94	7.38	7.38	9.01	7.02	8.3	7.61	7.82	7.75	7.96	8.73	7.24	7.37	7.68	7.36	7.65	9.03	7.59	7.57	7.19	7.27	8.01	7.51	8.45
GNG4	0.395636	7.03	7.12	7.16	6.91	7.15	7.3	7.4	7.22	7.14	7.47	7.18	7.07	8.64	7.36	8.58	7.08	9.13	10.85	7.52	7.54	7.11	7.11	8.2	7.43	10.06	7.2	7.49	11.57	7.08	11.58	7.52	7.16	10.07	7.17	8	7.41	7.11	8.01	8.93	7.58	8.75	7.16	9.73	7.01	7.34	8.15	7.23	7.02
GAL	0.272955	7.06	7.09	8.1	8.51	7.73	6.81	9.5	7.08	7.08	7.44	6.94	6.85	8.62	7.76	10.71	7.15	7.06	7.25	7.07	7.06	6.99	7.07	7.14	7.09	7.22	7.19	7.97	10.94	7.18	10.19	7.61	6.91	9.13	9.81	7.15	6.97	7.29	10.06	7.57	7.25	7.25	7.18	10.37	7.06	7.5	8.34	7.48	9.63
CD109	0.19323	7.4	7.4	7.28	7.37	7.59	7.21	8.24	7.23	7.27	7.43	7.35	7.38	7.63	7.38	7.38	7.15	7.5	7.07	7.72	7.63	7.6	8.33	7.34	7.19	7.94	7.5	7.26	8.59	7.85	7.82	7.54	7.63	8.55	7.25	7.67	7.42	7.29	7.1	7.27	7.27	7.25	7.36	9.21	7.07	7.99	7.71	7.39	7.3
B4GALNT1	0.653782	6.96	7.03	7.36	7.45	7.48	7.18	7.98	6.92	7.07	6.86	7.17	7.01	7.05	8.14	8.07	7.14	7.28	8.37	7.47	7.51	7.25	7.13	7.31	7.1	7.39	7.29	7.33	8.1	7.05	8.28	7.82	7.12	8.24	7.08	7.5	7.2	7.2	8.25	7.45	7.27	7.94	7.64	9.14	6.97	7.12	7.7	7.41	8.45
[truncated: 116 more columns]
