# Supplementary material for: Identification of Signature Genes Associated With Invasiveness and the Construction of a Prognostic Model That Predicts the Overall Survival of Bladder Cancer
Source: Front Genet. 2021 Sep 13;12:694777. doi: 10.3389/fgene.2021.694777 (PMC8473900; doi:10.3389/fgene.2021.694777)
Supplement: Supplementary Table 2 — The identified hub genes and their MM in each module. [file Table_2.XLSX]

## Sheet: Supplementary Table 2
	MM.pink	MM.magenta	MM.darkturquoise	MM.lightgreen	MM.midnightblue	MM.salmon	MM.darkolivegreen	MM.skyblue	MM.cyan	MM.black	MM.green	MM.turquoise	MM.darkmagenta	MM.darkgreen	MM.brown	MM.tan	MM.darkgrey	MM.darkred	MM.steelblue	MM.blue	MM.paleturquoise	MM.saddlebrown	MM.royalblue	MM.white	MM.grey
VSIG2	0.0539364	0.0696536	-0.136551	-0.0811066	0.897349	0.404087	0.0940945	-0.0801133	-0.0120031	0.251041	0.170453	-0.22741	-0.230922	-0.398787	-0.387207	-0.470005	-0.0788734	-0.449994	-0.0466954	-0.521707	-0.391768	-0.25346	-0.459229	-0.152602	-0.262243
PPFIBP2	0.212	0.0561701	-0.0742126	-0.0186883	0.861246	0.419772	0.0227271	-0.166028	0.151806	0.274799	0.11718	-0.270588	-0.191947	-0.376076	-0.417197	-0.57867	-0.147371	-0.539414	-0.243264	-0.608054	-0.40648	-0.251469	-0.466048	-0.185695	-0.238286
DENND2D	0.0535472	-0.051124	-0.236251	-0.208706	0.877167	0.392222	0.162154	-0.121272	0.124219	0.380139	0.298006	-0.206015	-0.168229	-0.336338	-0.255832	-0.47765	-0.0820685	-0.419533	-0.0362026	-0.656704	-0.46773	-0.32788	-0.432272	-0.238674	-0.3496
