# Supplementary material for: Identification of Signature Genes Associated With Invasiveness and the Construction of a Prognostic Model That Predicts the Overall Survival of Bladder Cancer
Source: Front Genet. 2021 Sep 13;12:694777. doi: 10.3389/fgene.2021.694777 (PMC8473900; doi:10.3389/fgene.2021.694777)
Supplement: Supplementary Table 3 — Clinical information of BLCA samples in TCGA. [file Table_3.XLSX]

## Sheet: TCGA Clinical Tumor
	submitter_id	synchronous_malignancy	ajcc_pathologic_stage	tumor_stage	days_to_diagnosis	created_datetime	last_known_disease_status	tissue_or_organ_of_origin	days_to_last_follow_up	primary_diagnosis	age_at_diagnosis	updated_datetime	prior_malignancy	year_of_diagnosis	prior_treatment	state	days_to_last_known_disease_status	ajcc_staging_system_edition	ajcc_pathologic_t	days_to_recurrence	morphology	ajcc_pathologic_n	ajcc_pathologic_m	classification_of_tumor	diagnosis_id	icd_10_code	site_of_resection_or_biopsy	tumor_grade	progression_or_recurrence	ajcc_clinical_t	weight	alcohol_intensity	pack_years_smoked	cigarettes_per_day	alcohol_history	exposure_id	years_smoked	height	bmi	gender.x	ethnicity	vital_status	race	age_at_index	days_to_birth	year_of_birth	demographic_id	year_of_death	days_to_death
1	TCGA-2F-A9KO	No	Stage IV	stage iv	0	NA	not reported	Posterior wall of bladder	678	Transitional cell carcinoma	23323	2019-08-08T16:15:17.847397-05:00	no	2008	No	released	NA	6th	T3	NA	8120-03-01	N1	M0	not reported	37252159-6507-5e1c-ad0f-1fff74fc3c5d	C67.4	Posterior wall of bladder	not reported	not reported	NA	65	NA	69	3.78082	Not Reported	09ec79f4-5ace-5b11-b0f8-0260ec75a490	NA	173	21.7181	male	not hispanic or latino	Dead	white	63	-23323	1945	e00cfb0f-f548-5de8-b4c7-2cbf5b47f3ba	NA	734
2	TCGA-2F-A9KP	No	Stage IV	stage iv	0	NA	not reported	Lateral wall of bladder	NA	Transitional cell carcinoma	24428	2019-08-08T16:15:17.847397-05:00	no	2011	No	released	NA	7th	T3a	NA	8120-03-01	N2	MX	not reported	19099413-ca2c-53af-9e86-cfb23d26842d	C67.2	Lateral wall of bladder	not reported	not reported	T2	130	NA	62	3.39726	Not Reported	16547dae-12ee-5643-9f8c-76c73af27d15	NA	186	37.5766	male	not hispanic or latino	Dead	white	66	-24428	1945	3c7eeefc-7e8e-5ad2-b57d-ca5eefcdbd81	2011	364
3	TCGA-2F-A9KQ	No	Stage III	stage iii	0	NA	not reported	Bladder, NOS	2886	Transitional cell carcinoma	25259	2019-08-08T16:15:17.847397-05:00	no	2007	No	released	NA	6th	T3a	NA	8120-03-01	N0	M0	not reported	314fc1b4-26d6-5fbf-86d9-3337c46c4ab3	C67.9	Bladder, NOS	not reported	not reported	TX	72	NA	NA	NA	Not Reported	65e7c4aa-383b-5375-920c-886b2edd67b6	NA	168	25.5102	male	not hispanic or latino	Alive	white	69	-25259	1938	ec00db64-3fbd-584d-a298-5654e202d09f	NA	NA
4	TCGA-2F-A9KR	No	Stage III	stage iii	0	NA	not reported	Bladder, NOS	3148	Papillary transitional cell carcinoma	21848	2019-08-08T16:15:17.847397-05:00	no	2000	No	released	NA	5th	T3a	NA	8130-03-01	N0	M0	not reported	2aae77f9-7847-5b4d-bf34-f375100e9132	C67.9	Bladder, NOS	not reported	not reported	T2	80	NA	22.5	1.23288	Not Reported	48d844a6-b855-5b76-8ad2-b713f4b7f8bf	NA	176	25.8264	female	not reported	Dead	not reported	59	-21848	1941	9b5ea0ba-a94a-5446-b9b8-52c8903ccbaa	NA	3183
5	TCGA-2F-A9KT	Not Reported	Stage II	stage ii	0	NA	not reported	Posterior wall of bladder	2352	Transitional cell carcinoma	30520	2019-08-08T16:15:17.847397-05:00	yes	2006	No	released	NA	6th	T2b	NA	8120-03-01	N0	M0	not reported	221fcfab-23ac-5525-a3df-45d1900cd9dd	C67.4	Posterior wall of bladder	not reported	not reported	T2	80	NA	NA	NA	Not Reported	3d96658a-b3e4-5028-aacc-fa1d23bc197b	NA	180	24.6914	male	not hispanic or latino	Alive	white	83	-30520	1923	a920ad4c-16b0-5122-baff-126aad103fc4	NA	NA
6	TCGA-2F-A9KW	No	Stage III	stage iii	0	NA	not reported	Bladder, NOS	147	Transitional cell carcinoma	24703	2019-08-08T16:15:17.847397-05:00	no	2013	No	released	NA	7th	T3b	NA	8120-03-01	N0	MX	not reported	c395b656-525c-5361-9ed0-36c1b54b701b	C67.9	Bladder, NOS	not reported	not reported	T2	70	NA	NA	NA	Not Reported	09b4cfc0-2829-515d-be09-60728bde579b	NA	167	25.0995	female	not hispanic or latino	Dead	white	67	-24703	1946	5c474310-9761-509f-9524-5164e2adf1be	NA	254
7	TCGA-4Z-AA7M	No	Stage III	stage iii	0	NA	not reported	Lateral wall of bladder	495	Transitional cell carcinoma	23817	2019-08-08T16:15:17.847397-05:00	no	2013	No	released	NA	7th	T3a	NA	8120-03-01	N0	M0	not reported	915c1c6d-1c45-5300-9d0a-2c52c29ba1eb	C67.2	Lateral wall of bladder	not reported	not reported	T2	69	NA	10	0.547945	Not Reported	80b688c7-a3cb-5e74-a2ee-c6ec702ed558	NA	184	20.3804	male	not reported	Alive	white	65	-23817	1948	272c8430-d462-5bba-bab6-4c371cde7fca	NA	NA
8	TCGA-4Z-AA7N	No	Stage III	stage iii	0	NA	not reported	Lateral wall of bladder	655	Transitional cell carcinoma	24090	2019-08-08T16:15:17.847397-05:00	no	2010	No	released	NA	7th	T3a	NA	8120-03-01	N0	M0	not reported	f305c394-67ba-56aa-8a4c-d882051b4ada	C67.2	Lateral wall of bladder	not reported	not reported	T2	90	NA	NA	NA	Not Reported	8fd2c806-4525-5c6c-a106-892dba1c8f0f	NA	172	30.4218	male	not reported	Dead	white	65	-24090	1945	66295a6c-ac6f-5b19-b85e-2a98a9e852d7	NA	1367
9	TCGA-4Z-AA7O	No	Stage II	stage ii	0	NA	not reported	Lateral wall of bladder	512	Papillary transitional cell carcinoma	23645	2019-08-08T16:15:17.847397-05:00	no	2013	No	released	NA	7th	T2a	NA	8130-03-01	N0	M0	not reported	15c07421-6372-5976-b241-4d8d13c6b3d2	C67.2	Lateral wall of bladder	not reported	not reported	NA	71	NA	NA	NA	Not Reported	098713b6-64e7-561f-a8c4-7e13f0ce6376	NA	166	25.7657	male	not reported	Alive	black or african american	64	-23645	1949	3f0413a2-e5b7-5622-8da0-2563ee3121dd	NA	NA
10	TCGA-4Z-AA7R	No	Stage IV	stage iv	0	NA	not reported	Trigone of bladder	493	Papillary transitional cell carcinoma	26781	2019-08-08T16:15:17.847397-05:00	no	2010	No	released	NA	7th	T4b	NA	8130-03-01	N0	M0	not reported	c84495ea-fa22-5a60-a0a4-221a1bd72ac2	C67.0	Trigone of bladder	not reported	not reported	T2a	69	NA	NA	NA	Not Reported	592a8e89-df2d-524d-a835-1c45f4e23b86	NA	166	25.0399	male	not reported	Dead	black or african american	73	-26781	1937	192ecb2a-e115-568f-9416-4818922ea52d	NA	522
11	TCGA-4Z-AA7S	No	Stage III	stage iii	0	NA	not reported	Bladder, NOS	NA	Transitional cell carcinoma	24111	2019-08-08T16:15:17.847397-05:00	no	2010	No	released	NA	7th	T4a	NA	8120-03-01	N0	M0	not reported	48865ead-80f6-5e89-b1e5-1a8933daa49d	C67.9	Bladder, NOS	not reported	not reported	T2a	NA	NA	NA	NA	Not Reported	5cbd48b9-9055-5b5b-94e3-62f4f8b6ce00	NA	NA	NA	male	not reported	Dead	black or african american	66	-24111	1944	50feed00-38b5-5417-9fc0-52db4132c6f7	2012	1064
12	TCGA-4Z-AA7W	No	Stage II	stage ii	0	NA	not reported	Lateral wall of bladder	840	Transitional cell carcinoma	20424	2019-08-08T16:15:17.847397-05:00	no	2012	No	released	NA	7th	T2a	NA	8120-03-01	N0	M0	not reported	c1c6d85a-82b4-5d20-bbce-0394f9ed9576	C67.2	Lateral wall of bladder	not reported	not reported	T2a	67	NA	NA	NA	Not Reported	9b37c515-607e-56b1-9e02-9c40c074a272	NA	166	24.3141	male	not reported	Alive	white	55	-20424	1957	495041a8-748f-5743-bac9-e83bc8016039	NA	NA
13	TCGA-4Z-AA7Y	No	Stage II	stage ii	0	NA	not reported	Lateral wall of bladder	1522	Papillary transitional cell carcinoma	22056	2019-08-08T16:15:17.847397-05:00	no	2010	No	released	NA	7th	T2a	NA	8130-03-01	N0	M0	not reported	d08c6f56-a03e-576e-86f6-54fc397cdafc	C67.2	Lateral wall of bladder	not reported	not reported	T2a	78	NA	NA	NA	Not Reported	bee7e142-0e65-515e-b9c4-b9a178ef1e3e	NA	166	28.306	male	not reported	Alive	white	60	-22056	1950	f723fc48-67d8-5be7-8f02-d9909378de64	NA	NA
14	TCGA-4Z-AA80	No	Stage II	stage ii	0	NA	not reported	Bladder, NOS	NA	Papillary transitional cell carcinoma	26873	2019-08-08T16:15:17.847397-05:00	no	2012	No	released	NA	7th	T2a	NA	8130-03-01	N0	M0	not reported	611171be-a1c7-517b-9e9f-0bf5e12d5341	C67.9	Bladder, NOS	not reported	not reported	T1	92	NA	NA	NA	Not Reported	d780ddc7-c256-59ee-ba1b-cba8434ccea5	NA	178	29.0367	male	not reported	Dead	white	73	-26873	1939	15fd97bf-6d44-5541-8435-84944b30086b	2012	19
15	TCGA-4Z-AA81	No	Stage II	stage ii	0	NA	not reported	Posterior wall of bladder	710	Papillary transitional cell carcinoma	29457	2019-08-08T16:15:17.847397-05:00	no	2010	No	released	NA	7th	T2b	NA	8130-03-01	N0	M0	not reported	daa94ab6-eeb8-58d0-b01b-0d95d3819477	C67.4	Posterior wall of bladder	not reported	not reported	T2	78	NA	NA	NA	Not Reported	4edf9bb9-6e03-5621-9f71-34df79015492	NA	170	26.9896	male	not reported	Dead	white	80	-29457	1930	77ade13c-d244-5ca5-ad94-89495832f3e5	NA	1270
16	TCGA-4Z-AA82	No	Stage IV	stage iv	0	NA	not reported	Posterior wall of bladder	1538	Transitional cell carcinoma	21893	2019-08-08T16:15:17.847397-05:00	no	2010	No	released	NA	7th	T2a	NA	8120-03-01	N1	M0	not reported	948029c4-616d-5e10-b947-f3fdbfdd3838	C67.4	Posterior wall of bladder	not reported	not reported	T2	61	NA	NA	NA	Not Reported	41b724f0-1548-51a6-a054-d5edcc657e83	NA	176	19.6927	male	not reported	Dead	black or african american	59	-21893	1951	96c5ffa9-cf3e-54c3-9b4c-5f2c29cc16dd	NA	1556
17	TCGA-4Z-AA83	No	Stage II	stage ii	0	NA	not reported	Bladder, NOS	2024	Papillary transitional cell carcinoma	19280	2019-08-08T16:15:17.847397-05:00	no	2009	No	released	NA	7th	T2a	NA	8130-03-01	N0	M0	not reported	f1f86db2-a2dd-5979-b91c-dcbf23159838	C67.9	Bladder, NOS	not reported	not reported	T2	101	NA	NA	NA	Not Reported	66244231-0ea4-52a4-94d7-795360f20d16	NA	183	30.1592	male	not reported	Alive	white	52	-19280	1957	4f6c5e6e-d85a-5341-94c7-b11da4ec37c0	NA	NA
18	TCGA-4Z-AA84	Not Reported	Stage IV	stage iv	0	NA	not reported	Bladder, NOS	460	Transitional cell carcinoma	22397	2019-08-08T16:15:17.847397-05:00	yes	2008	No	released	NA	7th	T3a	NA	8120-03-01	N2	M1	not reported	fbe33907-29de-5475-8050-7ac2a6487aa6	C67.9	Bladder, NOS	not reported	not reported	T1	63	NA	NA	NA	Not Reported	cbff22b0-0d70-5919-9b4f-4ca65f84ee84	NA	166	22.8625	male	not reported	Alive	white	61	-22397	1947	93feaf22-28bd-50e7-bdc3-4131fa717a21	NA	NA
19	TCGA-4Z-AA86	No	Stage IV	stage iv	0	NA	not reported	Dome of bladder	270	Transitional cell carcinoma	24465	2019-08-08T16:15:17.847397-05:00	no	2009	No	released	NA	7th	T3a	NA	8120-03-01	N1	M0	not reported	e01dd793-68b1-5424-b6d6-ab5c1fc1dce1	C67.1	Dome of bladder	not reported	not reported	T2	NA	NA	NA	NA	Not Reported	6c49f5e9-8aea-58b2-b8af-f3d36d17fb14	NA	NA	NA	male	not reported	Dead	black or african american	66	-24465	1943	6afc43c3-4576-5918-ac6c-21e5deacfb43	NA	311
20	TCGA-4Z-AA87	No	Stage III	stage iii	0	NA	not reported	Bladder, NOS	1454	Transitional cell carcinoma	26430	2019-08-08T16:15:17.847397-05:00	no	2010	No	released	NA	7th	T4a	NA	8120-03-01	N0	M0	not reported	09058fdd-86c7-5eff-8e48-5144079fc292	C67.9	Bladder, NOS	not reported	not reported	T4a	52	NA	NA	NA	Not Reported	04c85ef2-8317-50df-9ee2-1753c5035ed9	NA	155	21.6441	male	not reported	Alive	black or african american	72	-26430	1938	ac8bfbc9-c6a2-5f81-9fc6-0d23878d204e	NA	NA
21	TCGA-4Z-AA89	Not Reported	Stage IV	stage iv	0	NA	not reported	Trigone of bladder	1029	Papillary transitional cell carcinoma	22271	2019-08-08T16:15:17.847397-05:00	yes	2011	No	released	NA	7th	T4b	NA	8130-03-01	N0	M0	not reported	c9c1169c-c203-5ee9-8341-8fddabe40e64	C67.0	Trigone of bladder	not reported	not reported	TX	93	NA	40	2.19178	Not Reported	0488b1bf-1874-5fcf-96c4-515d484fa717	NA	172	31.4359	male	not reported	Alive	white	60	-22271	1951	a4adc0ca-d6e9-59c6-8fa4-8d841a823126	NA	NA
22	TCGA-5N-A9KM	No	Stage III	stage iii	0	NA	not reported	Bladder, NOS	NA	Transitional cell carcinoma	26906	2019-08-08T16:15:17.847397-05:00	no	2012	No	released	NA	7th	T4a	NA	8120-03-01	N0	MX	not reported	0ff2535e-1330-5bd5-bee9-66586a9ea82d	C67.9	Bladder, NOS	not reported	not reported	T4a	68	NA	30	1.64384	Not Reported	d8b6a469-22e8-5fe9-a258-00e043ca657a	NA	165	24.977	female	not hispanic or latino	Dead	white	73	-26906	1939	1e4e0cf3-7ae9-56d1-bf1f-1cf6373e265a	2013	530
23	TCGA-BL-A13I	No	Stage III	stage iii	0	NA	not reported	Bladder, NOS	NA	Transitional cell carcinoma	20885	2019-08-08T16:15:17.847397-05:00	no	2010	No	released	NA	7th	T3	NA	8120-03-01	N0	M0	not reported	d9b084dc-a65f-5913-923c-5e7ec4067300	C67.9	Bladder, NOS	not reported	not reported	NA	51	NA	15	0.821918	Not Reported	ec9dc6f1-7f95-5ead-a277-4f172b7f118c	NA	157	20.6905	female	not hispanic or latino	Dead	white	57	-20885	1953	ba9fff81-0ad3-56b5-a9a5-a7f1ad7cd96d	2010	223
24	TCGA-BL-A13I	No	Stage III	stage iii	0	NA	not reported	Bladder, NOS	NA	Transitional cell carcinoma	20885	2019-08-08T16:15:17.847397-05:00	no	2010	No	released	NA	7th	T3	NA	8120-03-01	N0	M0	not reported	d9b084dc-a65f-5913-923c-5e7ec4067300	C67.9	Bladder, NOS	not reported	not reported	NA	51	NA	15	0.821918	Not Reported	ec9dc6f1-7f95-5ead-a277-4f172b7f118c	NA	157	20.6905	female	not hispanic or latino	Dead	white	57	-20885	1953	ba9fff81-0ad3-56b5-a9a5-a7f1ad7cd96d	2010	223
25	TCGA-BL-A13I	No	Stage III	stage iii	0	NA	not reported	Bladder, NOS	NA	Transitional cell carcinoma	20885	2019-08-08T16:15:17.847397-05:00	no	2010	No	released	NA	7th	T3	NA	8120-03-01	N0	M0	not reported	d9b084dc-a65f-5913-923c-5e7ec4067300	C67.9	Bladder, NOS	not reported	not reported	NA	51	NA	15	0.821918	Not Reported	ec9dc6f1-7f95-5ead-a277-4f172b7f118c	NA	157	20.6905	female	not hispanic or latino	Dead	white	57	-20885	1953	ba9fff81-0ad3-56b5-a9a5-a7f1ad7cd96d	2010	223
26	TCGA-BL-A13J	No	Stage IV	stage iv	0	NA	not reported	Posterior wall of bladder	NA	Transitional cell carcinoma	23927	2019-08-08T16:15:17.847397-05:00	no	2010	No	released	NA	NA	T4	NA	8120-03-01	N2	M0	not reported	48d48f46-0677-517c-b11e-8c7e100a85b2	C67.4	Posterior wall of bladder	not reported	not reported	NA	68	NA	24	1.31507	Not Reported	bbd00b5a-a20a-5205-b773-ac6250abbc20	NA	172	22.9854	male	not hispanic or latino	Dead	white	65	-23927	1945	3a19ccff-885d-524c-85e5-a2606dace97c	2010	81
27	TCGA-BL-A13J	No	Stage IV	stage iv	0	NA	not reported	Posterior wall of bladder	NA	Transitional cell carcinoma	23927	2019-08-08T16:15:17.847397-05:00	no	2010	No	released	NA	NA	T4	NA	8120-03-01	N2	M0	not reported	48d48f46-0677-517c-b11e-8c7e100a85b2	C67.4	Posterior wall of bladder	not reported	not reported	NA	68	NA	24	1.31507	Not Reported	bbd00b5a-a20a-5205-b773-ac6250abbc20	NA	172	22.9854	male	not hispanic or latino	Dead	white	65	-23927	1945	3a19ccff-885d-524c-85e5-a2606dace97c	2010	81
28	TCGA-BL-A13J	No	Stage IV	stage iv	0	NA	not reported	Posterior wall of bladder	NA	Transitional cell carcinoma	23927	2019-08-08T16:15:17.847397-05:00	no	2010	No	released	NA	NA	T4	NA	8120-03-01	N2	M0	not reported	48d48f46-0677-517c-b11e-8c7e100a85b2	C67.4	Posterior wall of bladder	not reported	not reported	NA	68	NA	24	1.31507	Not Reported	bbd00b5a-a20a-5205-b773-ac6250abbc20	NA	172	22.9854	male	not hispanic or latino	Dead	white	65	-23927	1945	3a19ccff-885d-524c-85e5-a2606dace97c	2010	81
29	TCGA-BL-A3JM	No	Stage III	stage iii	0	NA	not reported	Bladder, NOS	NA	Transitional cell carcinoma	23000	2019-08-08T16:15:17.847397-05:00	no	2010	No	released	NA	7th	T3	NA	8120-03-01	N0	M0	not reported	4c92143b-3c3d-5a1e-a9cc-ce44052a9442	C67.9	Bladder, NOS	not reported	not reported	NA	86.36	NA	49	2.68493	Not Reported	38659325-24dd-5d94-a15c-6ffd3f0fe788	NA	195.58	22.5769	male	not hispanic or latino	Dead	white	62	-23000	1948	f35e22ed-c84a-5bc9-b532-e56367e24fa5	2010	205
30	TCGA-BL-A5ZZ	Not Reported	Stage III	stage iii	0	NA	not reported	Posterior wall of bladder	377	Transitional cell carcinoma	29247	2019-08-08T16:15:17.847397-05:00	yes	2012	No	released	NA	7th	T4a	NA	8120-03-01	N0	MX	not reported	4ad80ea6-06f8-5d38-842e-8a4361a0fc25	C67.4	Posterior wall of bladder	not reported	not reported	NA	71	NA	30	1.64384	Not Reported	8c367d48-144a-58fa-b574-f0414d217d2d	NA	163	26.7229	female	not hispanic or latino	Alive	white	80	-29247	1932	c4c95f28-a1a4-57c7-8a58-c4f2d81f2346	NA	NA
31	TCGA-BT-A0S7	No	Stage III	stage iii	0	NA	not reported	Bladder, NOS	NA	Transitional cell carcinoma	27533	2019-08-08T16:15:17.847397-05:00	no	2007	No	released	NA	6th	T4a	NA	8120-03-01	N0	MX	not reported	94660927-e346-5b40-8d70-0599b2fc0038	C67.9	Bladder, NOS	not reported	not reported	NA	104	NA	NA	NA	Not Reported	ee7c04f2-0c8f-5ce3-b73b-a0334d42d7a7	NA	NA	NA	male	not hispanic or latino	Dead	white	75	-27533	1932	012ac9d8-7571-5c46-a371-c97ac39dfec3	2007	200
32	TCGA-BT-A0YX	No	Stage III	stage iii	0	NA	not reported	Bladder, NOS	363	Transitional cell carcinoma	25570	2019-08-08T16:15:17.847397-05:00	no	2009	No	released	NA	6th	T3b	NA	8120-03-01	N0	M0	not reported	05a6247a-55cf-5ccd-ad0d-b9c45630156a	C67.9	Bladder, NOS	not reported	not reported	T3b	NA	NA	NA	NA	Not Reported	59da2ba4-e0bf-57a9-8145-df13bbafdb08	NA	NA	NA	female	not hispanic or latino	Dead	white	70	-25570	1939	9591aa55-64e4-5641-99e8-81e87966883d	NA	400
33	TCGA-BT-A20J	No	Stage II	stage ii	0	NA	not reported	Posterior wall of bladder	NA	Transitional cell carcinoma	27646	2019-08-08T16:15:17.847397-05:00	no	1999	No	released	NA	5th	T2b	NA	8120-03-01	N0	MX	not reported	aa95a7da-70c8-52dc-b40e-f467b213b988	C67.4	Posterior wall of bladder	not reported	not reported	T2b	NA	NA	20	1.09589	Not Reported	be4d3e03-003a-5d74-8c22-6fd0cdea337a	NA	NA	NA	male	not hispanic or latino	Dead	white	75	-27646	1924	54f02728-6d25-5451-af46-9e3ec3b40a93	2000	579
34	TCGA-BT-A20N	Not Reported	Stage III	stage iii	0	NA	not reported	Trigone of bladder	NA	Transitional cell carcinoma	26456	2019-08-08T16:15:17.847397-05:00	yes	2003	No	released	NA	6th	T3a	NA	8120-03-01	N0	MX	not reported	db4cb9dd-289a-52ba-8ab0-aa66f8f94b0e	C67.0	Trigone of bladder	not reported	not reported	T3a	NA	NA	50	2.73973	Not Reported	b0e05c8d-317a-5480-9e48-5646995635bd	NA	NA	NA	male	not reported	Dead	not reported	72	-26456	1931	19cba497-5f32-5c6a-8ef2-50b0de719c44	2005	795
35	TCGA-BT-A20O	No	Stage III	stage iii	0	NA	not reported	Lateral wall of bladder	NA	Transitional cell carcinoma	27534	2019-08-08T16:15:17.847397-05:00	no	2003	No	released	NA	6th	T3a	NA	8120-03-01	N0	MX	not reported	5535ed45-eba5-535e-988b-d6fce1e33008	C67.2	Lateral wall of bladder	not reported	not reported	T3a	NA	NA	NA	NA	Not Reported	26bdf767-4816-5a7c-a45c-759f2602bd43	NA	NA	NA	male	not hispanic or latino	Dead	white	75	-27534	1928	49394189-d42e-563a-99a8-a6ce5f4a384b	2004	370
36	TCGA-BT-A20P	No	Stage III	stage iii	0	NA	not reported	Trigone of bladder	NA	Transitional cell carcinoma	29634	2019-08-08T16:15:17.847397-05:00	no	2005	No	released	NA	6th	T3a	NA	8120-03-01	N0	M0	not reported	fd5abf15-15b7-5e02-98b2-b7341ea21b47	C67.0	Trigone of bladder	not reported	not reported	T3a	NA	NA	NA	NA	Not Reported	be7e20e6-4070-5a31-b524-3a7c7efdd2fd	NA	NA	NA	female	not hispanic or latino	Dead	white	81	-29634	1924	a5d0469a-5945-59f1-9605-a35bd6581480	2006	544
37	TCGA-BT-A20Q	No	Stage IV	stage iv	0	NA	not reported	Trigone of bladder	NA	Transitional cell carcinoma	26778	2019-08-08T16:15:17.847397-05:00	no	2006	No	released	NA	6th	T3b	NA	8120-03-01	N2	M0	not reported	c8bf1857-b842-5c8f-99be-fddbb29a127c	C67.0	Trigone of bladder	not reported	not reported	T3b	NA	NA	NA	NA	Not Reported	45ecb356-dde6-5d74-b4fa-e0de4a5f3da9	NA	NA	NA	male	not hispanic or latino	Dead	white	73	-26778	1933	92366abf-7135-5bce-8e71-ac4cf40a5256	2007	593
38	TCGA-BT-A20R	No	Stage IV	stage iv	0	NA	not reported	Trigone of bladder	NA	Transitional cell carcinoma	28987	2019-08-08T16:15:17.847397-05:00	no	2006	No	released	NA	6th	T3b	NA	8120-03-01	N1	M0	not reported	fe910470-54ec-5a10-acba-f1aa4b14186c	C67.0	Trigone of bladder	not reported	not reported	T3b	NA	NA	NA	NA	Not Reported	f983c151-07e0-5519-99f9-9c8f04ad8465	NA	NA	NA	female	not hispanic or latino	Dead	white	79	-28987	1927	22bf7106-accf-514f-a1e8-c9ca34ee2367	2006	154
39	TCGA-BT-A20T	No	Stage IV	stage iv	0	NA	not reported	Anterior wall of bladder	NA	Transitional cell carcinoma	23220	2019-08-08T16:15:17.847397-05:00	no	2007	No	released	NA	6th	T3b	NA	8120-03-01	N1	M0	not reported	69f0c76e-6297-5ea9-b271-f999d1e37aa9	C67.3	Anterior wall of bladder	not reported	not reported	T3	NA	NA	NA	NA	Not Reported	b8354084-2137-5f35-ac5e-74ab38266bc4	NA	NA	NA	male	not hispanic or latino	Dead	white	63	-23220	1944	26e381eb-438b-5c6e-b6e2-81a02b8f11ce	2008	453
40	TCGA-BT-A20U	No	Stage III	stage iii	0	NA	not reported	Trigone of bladder	NA	Transitional cell carcinoma	25761	2019-08-08T16:15:17.847397-05:00	no	2008	No	released	NA	6th	T3a	NA	8120-03-01	N0	M0	not reported	5f53d094-88aa-5c69-abd6-bad079955707	C67.0	Trigone of bladder	not reported	not reported	T3a	NA	NA	NA	NA	Not Reported	7dd0e5d4-8a6b-5513-b30f-86df2efbc247	NA	NA	NA	female	not hispanic or latino	Dead	white	70	-25761	1938	82d04e76-74d4-5009-8196-94ace7f93ebd	2009	455
41	TCGA-BT-A20V	No	Stage IV	stage iv	0	NA	not reported	Lateral wall of bladder	NA	Transitional cell carcinoma	21551	2019-08-08T16:15:17.847397-05:00	no	2008	No	released	NA	6th	T4a	NA	8120-03-01	N2	M0	not reported	4e6ae2f0-eea3-53af-98a9-909433919e3a	C67.2	Lateral wall of bladder	not reported	not reported	T4a	NA	NA	NA	NA	Not Reported	b27073ab-5fc8-56fb-91a6-5b300a9fe974	NA	NA	NA	female	not hispanic or latino	Dead	black or african american	59	-21551	1949	b15ec8ee-1d36-5b87-86f1-bf85076c3b4b	2008	154
42	TCGA-BT-A20W	No	Stage II	stage ii	0	NA	not reported	Lateral wall of bladder	NA	Transitional cell carcinoma	26078	2019-08-08T16:15:17.847397-05:00	no	2009	No	released	NA	6th	T2b	NA	8120-03-01	N0	M0	not reported	1a57505d-1a54-5aad-a8ff-dbd1955dd062	C67.2	Lateral wall of bladder	not reported	not reported	T2b	NA	NA	NA	NA	Not Reported	814ee2a1-7e3c-5e37-bd4e-fc6e656e377b	NA	NA	NA	male	not hispanic or latino	Dead	white	71	-26078	1938	eedd9a3c-ba25-5e6b-b3be-8691d0bd3762	2009	254
43	TCGA-BT-A20X	No	Stage IV	stage iv	0	NA	not reported	Dome of bladder	NA	Transitional cell carcinoma	20519	2019-08-08T16:15:17.847397-05:00	no	2009	No	released	NA	6th	T4a	NA	8120-03-01	N2	M0	not reported	521ebb65-4b20-537a-b063-ab709e82ca6a	C67.1	Dome of bladder	not reported	not reported	T4a	NA	NA	NA	NA	Not Reported	4af326e4-1834-560a-9071-a03bde65e302	NA	NA	NA	male	not hispanic or latino	Dead	white	56	-20519	1953	0115f05c-00e2-5e7a-8b88-b6e3d6742d25	2009	251
44	TCGA-BT-A2LA	No	Stage III	stage iii	0	NA	not reported	Dome of bladder	522	Transitional cell carcinoma	20032	2019-08-08T16:15:17.847397-05:00	no	2010	No	released	NA	7th	T3a	NA	8120-03-01	N0	M0	not reported	44193ccb-a51c-5366-928c-c43c5a8284d3	C67.1	Dome of bladder	not reported	not reported	T3a	95	NA	40	2.19178	Not Reported	be514149-65ff-50b2-a5b2-41aee84e1361	NA	NA	NA	male	not hispanic or latino	Alive	white	54	-20032	1956	70a21fca-4b6e-59a2-ae33-1dd8700fbd3e	NA	NA
45	TCGA-BT-A2LB	No	Stage III	stage iii	0	NA	not reported	Dome of bladder	170	Transitional cell carcinoma	26846	2019-08-08T16:15:17.847397-05:00	no	2010	No	released	NA	7th	T3a	NA	8120-03-01	N0	M0	not reported	6c1050bd-ad7a-563e-a92a-b55b5da5d2cf	C67.1	Dome of bladder	not reported	not reported	T3a	82	NA	NA	NA	Not Reported	dd62d7aa-4946-51b7-ae21-81cf24379360	NA	NA	NA	female	not hispanic or latino	Dead	white	73	-26846	1937	87b48a51-48e5-5c30-9524-1371850b1ba6	NA	492
46	TCGA-BT-A2LD	Not Reported	Stage IV	stage iv	0	NA	not reported	Trigone of bladder	111	Transitional cell carcinoma	28673	2019-08-08T16:15:17.847397-05:00	yes	2011	No	released	NA	7th	T3a	NA	8120-03-01	N1	M0	not reported	3ba185d1-3035-5306-8a83-1607b6e86620	C67.0	Trigone of bladder	not reported	not reported	T3a	100	NA	NA	NA	Not Reported	e2ca20d0-57d5-55cd-8ff4-b9fb0523a719	NA	161	38.5788	female	not hispanic or latino	Dead	white	78	-28673	1933	3d01840a-b8cc-5d1b-9b02-34002d3cf627	NA	623
47	TCGA-BT-A3PH	No	Stage IV	stage iv	0	NA	not reported	Bladder, NOS	NA	Transitional cell carcinoma	28030	2019-08-08T16:15:17.847397-05:00	no	2010	No	released	NA	7th	T3b	NA	8120-03-01	N2	MX	not reported	450bc236-a1d5-59b2-a632-0119ed9102bc	C67.9	Bladder, NOS	not reported	not reported	T3b	NA	NA	NA	NA	Not Reported	66830fe2-2c71-5d26-8011-d5b23f7f596c	NA	NA	NA	male	not hispanic or latino	Dead	white	76	-28030	1934	ec7ca683-0725-5b21-ac1e-4543209b85d6	2010	142
48	TCGA-BT-A3PJ	No	Stage III	stage iii	0	NA	not reported	Lateral wall of bladder	789	Transitional cell carcinoma	27821	2019-08-08T16:15:17.847397-05:00	no	2011	No	released	NA	7th	T3b	NA	8120-03-01	N0	M0	not reported	5f62ad0c-4315-513a-a6ff-88083384f9be	C67.2	Lateral wall of bladder	not reported	not reported	NA	NA	NA	NA	NA	Not Reported	144b183e-3d3f-5825-9a07-876436a267ed	NA	NA	NA	male	not hispanic or latino	Alive	white	76	-27821	1935	ab2cd3cc-eb3f-5b48-a27f-85e65b6c3f32	NA	NA
49	TCGA-BT-A3PK	Not Reported	Stage II	stage ii	0	NA	not reported	Posterior wall of bladder	63	Transitional cell carcinoma	29314	2019-08-08T16:15:17.847397-05:00	yes	2011	No	released	NA	7th	T2b	NA	8120-03-01	N0	MX	not reported	c81fc78b-5fa6-5fbe-b955-6a49691d9a3e	C67.4	Posterior wall of bladder	not reported	not reported	T2b	90	NA	NA	NA	Not Reported	435255ff-87d0-561d-8e2e-37e5bf7cd608	NA	180	27.7778	male	not hispanic or latino	Dead	white	80	-29314	1931	c4b14a94-6d5f-52b0-86ee-755c29a767c9	NA	303
50	TCGA-BT-A42E	No	Stage III	stage iii	0	NA	not reported	Posterior wall of bladder	1108	Papillary transitional cell carcinoma	27045	2019-08-08T16:15:48.249297-05:00	no	2012	No	released	NA	7th	T3a	NA	8130-03-01	N0	M0	not reported	81868eb4-2f71-5e17-985b-63370f7cc799	C67.4	Posterior wall of bladder	not reported	not reported	T3a	83	NA	50	2.73973	Not Reported	fdae60ff-0476-5c3b-8816-25bf781326c2	NA	170	28.7197	male	not hispanic or latino	Alive	white	74	-27045	1938	fc36115c-f9b1-5b60-b4d9-19fd9a83f79c	NA	NA
51	TCGA-BT-A42F	No	Stage IV	stage iv	0	NA	not reported	Posterior wall of bladder	864	Transitional cell carcinoma	23713	2019-08-08T16:15:48.249297-05:00	no	2011	No	released	NA	7th	T4a	NA	8120-03-01	N1	MX	not reported	62fbfdb4-1e19-58a5-a404-ecbad204c5cb	C67.4	Posterior wall of bladder	not reported	not reported	T4a	102	NA	NA	NA	Not Reported	a84d2eaf-7b1f-5ddb-a1ae-8afddea1de19	NA	180	31.4815	male	not hispanic or latino	Alive	white	64	-23713	1947	13fd3d14-2688-5f90-b731-ca491c3a82c7	NA	NA
52	TCGA-C4-A0EZ	Not Reported	Stage IV	stage iv	0	NA	not reported	Bladder, NOS	NA	Transitional cell carcinoma	25202	2019-08-08T16:15:48.249297-05:00	yes	2006	No	released	NA	5th	T3a	NA	8120-03-01	N1	M1	not reported	1f9cd203-5c80-5ed7-a4be-f3c73a84f45b	C67.9	Bladder, NOS	not reported	not reported	NA	76	NA	34	1.86301	Not Reported	125787dc-fbe5-559d-891a-b505372f1a99	NA	169	26.6097	female	not reported	Dead	not reported	69	-25202	1937	2339378a-6e1d-5a72-9b28-980b65dd82c2	2006	273
53	TCGA-C4-A0F0	No	Stage II	stage ii	0	NA	not reported	Bladder, NOS	59	Transitional cell carcinoma	22068	2019-08-08T16:15:48.249297-05:00	no	2007	No	released	NA	5th	T2b	NA	8120-03-01	N0	M0	not reported	ee345c92-373e-56f0-a9b8-f9b88fbb9e2e	C67.9	Bladder, NOS	not reported	not reported	NA	80	NA	61	3.34247	Not Reported	bcc88d59-ee38-5908-a153-22b33240f4b8	NA	183	23.8884	male	not reported	Alive	not reported	60	-22068	1947	62ae2b5d-c26c-50df-b597-654062760f00	NA	NA
54	TCGA-C4-A0F1	No	Stage III	stage iii	0	NA	not reported	Bladder, NOS	89	Transitional cell carcinoma	26178	2019-08-08T16:15:48.249297-05:00	no	2006	No	released	NA	5th	T3b	NA	8120-03-01	N0	M0	not reported	7763eec5-85bb-5994-9d34-acf2abbc113a	C67.9	Bladder, NOS	not reported	not reported	NA	82	NA	75	4.10959	Not Reported	50911d6a-29a9-5598-ab56-00eaec5819da	NA	176	26.4721	male	not reported	Alive	not reported	71	-26178	1935	adda7647-c015-5c6f-95ab-c99ab86ca260	NA	NA
55	TCGA-C4-A0F6	No	Stage III	stage iii	0	NA	not reported	Bladder, NOS	700	Transitional cell carcinoma	29951	2019-08-08T16:15:48.249297-05:00	no	2008	No	released	NA	6th	T3b	NA	8120-03-01	N0	M0	not reported	dc44cdad-53f8-5419-baca-4e7ec09feaa7	C67.9	Bladder, NOS	not reported	not reported	NA	68	NA	35	1.91781	Not Reported	a6e71edf-dc58-5cde-b147-e99dd4ef2421	NA	170	23.5294	female	not reported	Alive	not reported	82	-29951	1926	e53dc3ca-b727-5a5e-af01-c03c61f80476	NA	NA
56	TCGA-C4-A0F7	Not Reported	Stage IV	stage iv	0	NA	not reported	Bladder, NOS	NA	Transitional cell carcinoma	28428	2019-08-08T16:15:48.249297-05:00	yes	2008	No	released	NA	6th	T4b	NA	8120-03-01	N2	M0	not reported	c70c1304-164e-521a-a118-83cf498c8d5c	C67.9	Bladder, NOS	not reported	not reported	NA	70	NA	NA	NA	Not Reported	d6cda8e6-0a1f-5cb6-9341-d66575e37137	NA	172	23.6614	male	not reported	Dead	not reported	77	-28428	1931	64da6338-be6b-5767-81aa-91854a626a59	2008	62
57	TCGA-CF-A1HR	No	Stage III	stage iii	0	NA	not reported	Bladder, NOS	389	Transitional cell carcinoma	22777	2019-08-08T16:15:48.249297-05:00	no	2010	No	released	NA	6th	T3	NA	8120-03-01	N0	M0	not reported	1eae25f1-34e9-5dac-8e63-757b9d70f51a	C67.9	Bladder, NOS	not reported	not reported	NA	61	NA	NA	NA	Not Reported	ebb21802-77e3-51c7-9372-422a527adaf4	NA	172	20.6193	male	not hispanic or latino	Alive	asian	62	-22777	1948	2373bca5-3439-5264-9a04-49443a774c4b	NA	NA
58	TCGA-CF-A1HS	No	Stage III	stage iii	0	NA	not reported	Bladder, NOS	382	Squamous cell carcinoma, NOS	27565	2019-08-08T16:15:48.249297-05:00	no	2010	No	released	NA	6th	T3	NA	8070-03-01	N0	M0	not reported	c4f68877-97f7-59a8-9516-a24899bc7110	C67.9	Bladder, NOS	not reported	not reported	NA	52	NA	NA	NA	Not Reported	6b566909-a891-594c-bda3-b9724f0933e8	NA	154	21.9261	female	not hispanic or latino	Alive	asian	75	-27565	1935	ac5a044f-a37e-5c78-8178-3393a3667f2b	NA	NA
59	TCGA-CF-A27C	No	Stage III	stage iii	0	NA	not reported	Bladder, NOS	425	Papillary transitional cell carcinoma	19270	2019-08-08T16:15:48.249297-05:00	no	2011	No	released	NA	6th	T3	NA	8130-03-01	N0	M0	not reported	1cf4b4f9-3778-5cd7-ae42-798168acceed	C67.9	Bladder, NOS	not reported	not reported	NA	59	NA	NA	NA	Not Reported	b30f5056-f0bb-5844-b1ba-dcc6738aaa1d	NA	170	20.4152	male	not hispanic or latino	Alive	asian	52	-19270	1959	6390f86e-7390-5521-9bf6-4d63657f7435	NA	NA
60	TCGA-CF-A3MF	No	Stage III	stage iii	0	NA	not reported	Bladder, NOS	383	Papillary transitional cell carcinoma	12557	2019-08-08T16:15:48.249297-05:00	no	2011	No	released	NA	7th	T3	NA	8130-03-01	N0	M0	not reported	ff8e0376-b6bf-5574-860f-a50585cfba83	C67.9	Bladder, NOS	not reported	not reported	NA	NA	NA	NA	NA	Not Reported	24689bf1-f120-5825-8a54-4e3aef464474	NA	NA	NA	male	not hispanic or latino	Alive	asian	34	-12557	1977	4d6c4911-68b9-5d6f-b845-31b091647b9f	NA	NA
61	TCGA-CF-A3MG	No	Stage II	stage ii	0	NA	not reported	Bladder, NOS	369	Papillary transitional cell carcinoma	17600	2019-08-08T16:15:48.249297-05:00	no	2011	No	released	NA	7th	T2	NA	8130-03-01	N0	M0	not reported	e7d97b8b-c916-5181-8ca4-a0ded94c9d7f	C67.9	Bladder, NOS	not reported	not reported	NA	62	NA	NA	NA	Not Reported	28137aad-8507-513d-936a-18aeb4d1eaf6	NA	175	20.2449	male	not hispanic or latino	Alive	asian	48	-17600	1963	a1738b79-9b11-5f33-8dcc-c4bf02aa06d1	NA	NA
62	TCGA-CF-A3MH	No	Stage II	stage ii	0	NA	not reported	Bladder, NOS	398	Papillary transitional cell carcinoma	27458	2019-08-08T16:15:48.249297-05:00	no	2011	No	released	NA	7th	T2	NA	8130-03-01	N0	M0	not reported	0777429c-1c4a-5ff3-9134-aea63b23166c	C67.9	Bladder, NOS	not reported	not reported	NA	59	NA	25	1.36986	Not Reported	0773a502-7b43-5791-8e89-076f8b74d410	NA	165	21.6713	male	not hispanic or latino	Alive	asian	75	-27458	1936	1434f484-3e1b-549a-89e0-70cb74ffe6f2	NA	NA
63	TCGA-CF-A3MI	No	Stage II	stage ii	0	NA	not reported	Bladder, NOS	370	Papillary transitional cell carcinoma	22716	2019-08-08T16:15:48.249297-05:00	no	2011	No	released	NA	7th	T2	NA	8130-03-01	N0	M0	not reported	207b91c1-cfc8-5964-b159-f5e7dda65af2	C67.9	Bladder, NOS	not reported	not reported	NA	62	NA	40	2.19178	Not Reported	32a7789f-2b49-5934-ae11-c4d384b30ed9	NA	160	24.2188	male	not hispanic or latino	Alive	asian	62	-22716	1949	dc33bb46-a036-5fcb-a094-f1d43467b683	NA	NA
64	TCGA-CF-A47S	No	Stage II	stage ii	0	NA	not reported	Bladder, NOS	333	Papillary transitional cell carcinoma	15225	2019-08-08T16:15:48.249297-05:00	no	2011	No	released	NA	7th	T2	NA	8130-03-01	N0	M0	not reported	46a3d795-349c-5abf-92a5-fed6a012bf44	C67.9	Bladder, NOS	not reported	not reported	T2	63	NA	NA	NA	Not Reported	d9410de1-8085-5ee5-86ad-910b73e2528e	NA	172	21.2953	male	not hispanic or latino	Alive	asian	41	-15225	1970	a843f9fa-25d5-5054-9c06-ee75c60b3f15	NA	NA
65	TCGA-CF-A47T	No	Stage II	stage ii	0	NA	not reported	Bladder, NOS	205	Papillary transitional cell carcinoma	21347	2019-08-08T16:15:48.249297-05:00	no	2011	No	released	NA	7th	T2	NA	8130-03-01	N0	M0	not reported	75fedaa1-7479-5e4e-8bb9-01452ed95ab9	C67.9	Bladder, NOS	not reported	not reported	T2	54	NA	NA	NA	Not Reported	742f72c0-0c38-5f1e-acf8-e4c2d8701cee	NA	155	22.4766	female	not hispanic or latino	Dead	asian	58	-21347	1953	0ce80b44-d206-508d-af82-039514172ded	NA	385
66	TCGA-CF-A47V	No	Stage II	stage ii	0	NA	not reported	Bladder, NOS	379	Papillary transitional cell carcinoma	19265	2019-08-08T16:15:48.249297-05:00	no	2012	No	released	NA	7th	T2	NA	8130-03-01	N0	M0	not reported	ca79097f-1d2a-5622-8679-0e6c33a008d2	C67.9	Bladder, NOS	not reported	not reported	T2	59	NA	NA	NA	Not Reported	082e8879-2c58-52b8-a657-aa4084489ee4	NA	171	20.1771	male	not hispanic or latino	Alive	asian	52	-19265	1960	d26110e2-ef82-59ce-949b-d0cb44ecaefa	NA	NA
67	TCGA-CF-A47W	No	Stage II	stage ii	0	NA	not reported	Bladder, NOS	368	Papillary transitional cell carcinoma	15497	2019-08-08T16:15:48.249297-05:00	no	2012	No	released	NA	7th	T2	NA	8130-03-01	N0	M0	not reported	d879cb66-9671-5ca5-a4a7-c35b33d8d5df	C67.9	Bladder, NOS	not reported	not reported	T2	60	NA	10	0.547945	Not Reported	d8b6d45d-dc39-5974-927f-5a56c0e7ccc1	NA	169	21.0077	male	not hispanic or latino	Alive	asian	42	-15497	1970	6df20ac0-2d71-5ce3-9c46-bbf83dfe3e19	NA	NA
68	TCGA-CF-A47X	No	Stage II	stage ii	0	NA	not reported	Bladder, NOS	384	Papillary transitional cell carcinoma	22200	2019-08-08T16:15:48.249297-05:00	no	2012	No	released	NA	7th	T2	NA	8130-03-01	N0	M0	not reported	82d9dc61-fdf4-5e7d-b8b1-5f8bebddb4cd	C67.9	Bladder, NOS	not reported	not reported	T2	62	NA	20	1.09589	Not Reported	6b405d18-bc88-560a-9e1b-01415cd2c332	NA	175	20.2449	male	not hispanic or latino	Alive	asian	60	-22200	1952	76cf667e-8963-5470-8eff-31270b102cda	NA	NA
69	TCGA-CF-A47Y	No	Stage II	stage ii	0	NA	not reported	Bladder, NOS	373	Papillary transitional cell carcinoma	20432	2019-08-08T16:15:48.249297-05:00	no	2012	No	released	NA	7th	T2	NA	8130-03-01	N0	M0	not reported	2204daae-3aed-5866-b5d1-e74d4ab193a4	C67.9	Bladder, NOS	not reported	not reported	T2	68	NA	NA	NA	Not Reported	abc10572-2d6a-56f1-ab8e-5e22828e0573	NA	170	23.5294	male	not hispanic or latino	Alive	asian	55	-20432	1957	d07cfccf-8ca6-5524-9ca6-00835a9c48fe	NA	NA
70	TCGA-CF-A5U8	No	Stage II	stage ii	0	NA	not reported	Bladder, NOS	399	Transitional cell carcinoma	21734	2019-08-08T16:15:48.249297-05:00	no	2012	No	released	NA	6th	T2	NA	8120-03-01	N0	M0	not reported	55a50de8-e653-5d01-b1c7-939d441631d7	C67.9	Bladder, NOS	not reported	not reported	NA	49	NA	NA	NA	Not Reported	25d25e66-a550-5845-9d25-1ad0480420f0	NA	158	19.6283	male	not hispanic or latino	Alive	asian	59	-21734	1953	ed5f7855-2dcc-5926-94a1-e69bc378bb66	NA	NA
71	TCGA-CF-A5UA	No	Stage II	stage ii	0	NA	not reported	Bladder, NOS	365	Transitional cell carcinoma	24625	2019-08-08T16:15:48.249297-05:00	no	2012	No	released	NA	6th	T2	NA	8120-03-01	N0	M0	not reported	0d52687a-7686-55fd-b933-65eb7f82ad89	C67.9	Bladder, NOS	not reported	not reported	NA	52	NA	30	1.64384	Not Reported	d66304e8-5250-5bad-9ffc-bf2f4fd88ab2	NA	170	17.9931	male	not hispanic or latino	Alive	asian	67	-24625	1945	c5da45b6-6f36-5640-b08a-3bbe8aadb641	NA	NA
72	TCGA-CF-A7I0	No	Stage II	stage ii	0	NA	not reported	Lateral wall of bladder	368	Papillary transitional cell carcinoma	20059	2019-08-08T16:15:48.249297-05:00	no	2013	No	released	NA	6th	T2	NA	8130-03-01	N0	M0	not reported	9a17aeae-dc7d-55ec-acc9-bc6779a000ee	C67.2	Lateral wall of bladder	not reported	not reported	NA	56	NA	NA	NA	Not Reported	e3639a39-05f3-5e20-8716-db466839566c	NA	166	20.3223	male	not hispanic or latino	Alive	asian	54	-20059	1959	02c59514-df7a-5af9-ac10-07aca6f16df6	NA	NA
73	TCGA-CF-A8HX	No	Stage II	stage ii	0	NA	not reported	Bladder, NOS	345	Transitional cell carcinoma	20259	2019-08-08T16:15:48.249297-05:00	no	2013	No	released	NA	6th	T2	NA	8120-03-01	N0	M0	not reported	54cb5f25-641f-5fa9-bdc0-ea2cefce550b	C67.9	Bladder, NOS	not reported	not reported	NA	56	NA	NA	NA	Not Reported	552bb5dc-5cd1-57fd-bf5a-39423ae1c55e	NA	153	23.9224	female	not hispanic or latino	Alive	asian	55	-20259	1958	89a4f024-cad1-5e69-aa80-12af2b559b99	NA	NA
74	TCGA-CF-A8HY	No	Stage II	stage ii	0	NA	not reported	Bladder, NOS	345	Transitional cell carcinoma	21636	2019-08-08T16:15:48.249297-05:00	no	2013	No	released	NA	6th	T2	NA	8120-03-01	N0	M0	not reported	2bb7e236-84ec-56fd-91fd-512635162960	C67.9	Bladder, NOS	not reported	not reported	NA	66	NA	NA	NA	Not Reported	45bc4232-ff57-52ca-a865-4b3a2dee8c12	NA	174	21.7994	male	not hispanic or latino	Alive	asian	59	-21636	1954	731eeff3-e33d-517e-97ee-9fbb4c3b33ae	NA	NA
75	TCGA-CF-A9FF	No	Stage II	stage ii	0	NA	not reported	Lateral wall of bladder	361	Papillary transitional cell carcinoma	19195	2019-08-08T16:15:48.249297-05:00	no	2013	No	released	NA	6th	T2	NA	8130-03-01	N0	M0	not reported	3b5334a5-3156-5a17-9095-d6a798b9eccd	C67.2	Lateral wall of bladder	not reported	not reported	NA	54	NA	NA	NA	Not Reported	3eda14aa-5a12-565d-a151-353c216ca278	NA	167	19.3625	male	not hispanic or latino	Alive	asian	52	-19195	1961	b16c3af6-2aa6-5e02-91cf-53a6992ac618	NA	NA
76	TCGA-CF-A9FH	No	Stage II	stage ii	0	NA	not reported	Bladder, NOS	-64	Papillary transitional cell carcinoma	31236	2019-08-08T16:15:48.249297-05:00	no	2013	No	released	NA	6th	T2	NA	8130-03-01	N0	M0	not reported	e111f9bb-4935-5d7c-8fe5-af3adbbe0f6c	C67.9	Bladder, NOS	not reported	not reported	NA	58	NA	80	4.38356	Not Reported	b6af7eea-f9c3-5e48-b7a3-772436d9337b	NA	165	21.3039	male	not hispanic or latino	Alive	asian	85	-31236	1928	4eae84b6-4952-5ba9-9ab4-49aab283b882	NA	NA
77	TCGA-CF-A9FL	Not Reported	Stage III	stage iii	0	NA	not reported	Bladder, NOS	84	Papillary transitional cell carcinoma	31099	2019-08-08T16:15:48.249297-05:00	yes	2013	No	released	NA	6th	T3b	NA	8130-03-01	N0	M0	not reported	e9b7ef14-c4b1-5f77-b267-64d6ea51c4e2	C67.9	Bladder, NOS	not reported	not reported	NA	45	NA	NA	NA	Not Reported	10ef6e81-69e9-5805-9294-05257cf4c6f4	NA	165	16.5289	male	not hispanic or latino	Dead	asian	85	-31099	1928	5faf8cbf-bf1e-5e7c-9122-10c7a680b6c0	NA	565
78	TCGA-CF-A9FM	No	Stage I	stage i	0	NA	not reported	Bladder, NOS	398	Papillary transitional cell carcinoma	18445	2019-08-08T16:15:48.249297-05:00	no	2013	No	released	NA	6th	T1	NA	8130-03-01	N0	M0	not reported	781675dc-7b97-5118-ad9f-a8baa9301b57	C67.9	Bladder, NOS	not reported	not reported	NA	53	NA	NA	NA	Not Reported	844a6604-ff1a-57a9-859f-0a4286ecee9a	NA	165	19.4674	male	not hispanic or latino	Alive	asian	50	-18445	1963	99917f44-e815-5bab-baec-7926fe9f9d14	NA	NA
79	TCGA-CU-A0YN	No	Stage III	stage iii	0	NA	not reported	Bladder, NOS	NA	Papillary transitional cell carcinoma	21927	2019-08-08T16:15:48.249297-05:00	no	2005	No	released	NA	6th	T3a	NA	8130-03-01	N0	M0	not reported	9710f220-c2ba-54af-905e-26226f53c6c3	C67.9	Bladder, NOS	not reported	not reported	NA	67.4	NA	40	2.19178	Not Reported	40d5a527-56f9-514b-b498-b9d592828e1a	NA	178	21.2726	male	not hispanic or latino	Dead	white	60	-21927	1945	52bcca0e-66d3-563b-9d5e-32f95fe87cfa	2006	393
80	TCGA-CU-A0YO	Not Reported	Stage IV	stage iv	0	NA	not reported	Bladder, NOS	NA	Papillary transitional cell carcinoma	30817	2019-08-08T16:15:48.249297-05:00	yes	2009	No	released	NA	6th	T3a	NA	8130-03-01	N2	MX	not reported	cd1ce0d1-907e-501e-8ad6-3e3c92170c9d	C67.9	Bladder, NOS	not reported	not reported	NA	NA	NA	NA	NA	Not Reported	c2f4d525-e76e-53ff-831d-5480a2506b97	NA	NA	NA	male	not hispanic or latino	Dead	white	84	-30817	1925	b8a46743-3043-5616-816f-83fe7cb53b6e	2009	149
81	TCGA-CU-A0YR	No	Stage IV	stage iv	0	NA	not reported	Bladder, NOS	219	Transitional cell carcinoma	30674	2019-08-08T16:15:48.249297-05:00	no	2010	No	released	NA	NA	T2	NA	8120-03-01	N2	M0	not reported	7ec9e042-33f7-57ce-a478-26f37e2ad028	C67.9	Bladder, NOS	not reported	not reported	NA	75.4	NA	12	0.657534	Not Reported	c5793f49-6fee-5323-9c48-52cb46d7f727	NA	177.8	23.8511	male	not hispanic or latino	Dead	white	83	-30674	1927	60bf1272-b67c-5d3c-94d0-45bd5bdf2728	NA	460
82	TCGA-CU-A3KJ	Not Reported	Stage III	stage iii	0	NA	not reported	Bladder, NOS	562	Transitional cell carcinoma	27692	2019-08-08T16:15:48.249297-05:00	yes	2011	No	released	NA	7th	T3b	NA	8120-03-01	N0	M0	not reported	a2dfbef5-eb0f-5704-b686-4a87d1152c22	C67.9	Bladder, NOS	not reported	not reported	NA	75	NA	60	3.28767	Not Reported	848877fc-573f-5d9c-b77c-01f5768b1738	NA	177	23.9395	male	not hispanic or latino	Alive	white	75	-27692	1936	5d9f9ef8-8dd4-5fe8-a0cd-1b01fe396852	NA	NA
83	TCGA-CU-A3QU	No	Stage IV	stage iv	0	NA	not reported	Bladder, NOS	158	Transitional cell carcinoma	21233	2019-08-08T16:15:48.249297-05:00	no	2011	No	released	NA	7th	T2b	NA	8120-03-01	N1	M0	not reported	c8cc206a-17b2-50bd-b149-cace8de6d893	C67.9	Bladder, NOS	not reported	not reported	NA	87	NA	15	0.821918	Not Reported	7e8b27d9-d521-56d3-9394-088fe9bb8351	NA	173	29.0688	male	not hispanic or latino	Alive	white	58	-21233	1953	933b7600-7978-569b-ad4b-a57fffebaba9	NA	NA
84	TCGA-CU-A3YL	No	Stage III	stage iii	0	NA	not reported	Bladder, NOS	906	Papillary transitional cell carcinoma	24524	2019-08-08T16:15:48.249297-05:00	no	2011	No	released	NA	7th	T4a	NA	8130-03-01	N0	M0	not reported	803b86e4-b9cb-5dbe-8261-3047e4e77cdc	C67.9	Bladder, NOS	not reported	not reported	NA	93	NA	25	1.36986	Not Reported	d1b42aa5-29f1-5a76-9fc6-899c00c7a37f	NA	179	29.0253	male	not hispanic or latino	Alive	white	67	-24524	1944	f215b3a9-9576-5faa-ac23-1ffbccffe86d	NA	NA
85	TCGA-CU-A5W6	No	Stage III	stage iii	0	NA	not reported	Bladder, NOS	NA	Transitional cell carcinoma	25706	2019-08-08T16:15:48.249297-05:00	no	2012	No	released	NA	7th	T4a	NA	8120-03-01	N0	M0	not reported	e3d3288c-fd62-5f04-aee1-0e23f4bd5ce9	C67.9	Bladder, NOS	not reported	not reported	NA	81	NA	37	2.0274	Not Reported	511f6f37-099b-55af-b9da-1b34d375b4b0	NA	175	26.449	male	not hispanic or latino	Dead	white	70	-25706	1942	6cc76257-654d-5505-bd39-65c43f53f900	2012	56
86	TCGA-CU-A72E	Not Reported	Stage IV	stage iv	0	NA	not reported	Bladder, NOS	284	Transitional cell carcinoma	27963	2019-08-08T16:15:48.249297-05:00	yes	2013	Yes	released	NA	7th	T3b	NA	8120-03-01	N2	M0	not reported	f200122b-423b-5c79-ba2c-911c600302ed	C67.9	Bladder, NOS	not reported	not reported	NA	137	NA	68	3.72603	Not Reported	b5594f51-a892-5440-a59f-7578db797abe	NA	180	42.284	male	not hispanic or latino	Dead	white	76	-27963	1937	afc77667-cf8d-5043-ad54-aafa779e6bfe	NA	413
87	TCGA-DK-A1A3	No	Stage IV	stage iv	0	NA	not reported	Bladder, NOS	77	Transitional cell carcinoma	22235	2019-08-08T16:15:48.249297-05:00	no	2010	No	released	NA	6th	T3	NA	8120-03-01	N2	M0	not reported	42769ef9-2dd5-574f-96b8-b2608bef53c0	C67.9	Bladder, NOS	not reported	not reported	NA	76	NA	24	1.31507	Not Reported	6ab354e1-ad80-5b9b-9fd5-573f12959d2b	NA	183	22.694	male	not hispanic or latino	Dead	white	60	-22235	1950	e6e94096-f9c6-5a97-a3b6-0a0e4fa1b6bf	NA	665
88	TCGA-DK-A1A5	Not Reported	Stage II	stage ii	0	NA	not reported	Bladder, NOS	NA	Transitional cell carcinoma	29111	2019-08-08T16:15:48.249297-05:00	yes	2010	No	released	NA	6th	T2b	NA	8120-03-01	N0	M0	not reported	88a9081e-d803-500f-962d-77c0e440907c	C67.9	Bladder, NOS	not reported	not reported	NA	60	NA	20	1.09589	Not Reported	2bde2dee-ddc4-505b-8eb0-07155f6eab04	NA	165	22.0386	male	not hispanic or latino	Dead	white	79	-29111	1931	a3ccf12f-593c-551c-aa3c-dda56ae9aa62	2010	65
89	TCGA-DK-A1A6	No	Stage IV	stage iv	0	NA	not reported	Bladder, NOS	2020	Transitional cell carcinoma	19554	2019-08-08T16:15:48.249297-05:00	no	2008	No	released	NA	6th	T2a	NA	8120-03-01	N1	M0	not reported	e6152499-4c74-57ad-96f8-6f5675b3f06f	C67.9	Bladder, NOS	not reported	not reported	NA	97.91	NA	60	3.28767	Not Reported	08c677d0-87f5-500e-8280-fbdc3e062b56	NA	173	32.7141	male	not reported	Alive	white	53	-19554	1955	e4e2b277-72f5-59d5-92be-1cd2aa2ef187	NA	NA
90	TCGA-DK-A1A7	No	Stage IV	stage iv	0	NA	not reported	Bladder, NOS	560	Transitional cell carcinoma	24499	2019-08-08T16:15:48.249297-05:00	no	2010	No	released	NA	6th	T3	NA	8120-03-01	N2	M0	not reported	701bcb27-3916-56df-845b-aeb00d9c0d57	C67.9	Bladder, NOS	not reported	not reported	NA	48	NA	NA	NA	Not Reported	8bbd8ea8-d20b-5321-b3ee-ada410974d59	NA	148	21.9138	female	not hispanic or latino	Alive	white	67	-24499	1943	38b31aff-578d-506a-98df-0dbd351a4c6c	NA	NA
91	TCGA-DK-A1AA	Not Reported	Stage III	stage iii	0	NA	not reported	Bladder, NOS	578	Transitional cell carcinoma	21093	2019-08-08T16:15:48.249297-05:00	yes	2010	No	released	NA	6th	T3	NA	8120-03-01	N0	M0	not reported	1b62943f-4239-5c50-8f07-d8dcdde4ad81	C67.9	Bladder, NOS	not reported	not reported	NA	104.3	NA	20	1.09589	Not Reported	95622238-4c15-5c9e-b11c-96565b4522a9	NA	179	32.552	male	not hispanic or latino	Alive	white	57	-21093	1953	9767b999-7431-5dc2-be57-c901ad86aa0a	NA	NA
92	TCGA-DK-A1AB	No	Stage IV	stage iv	0	NA	not reported	Bladder, NOS	271	Transitional cell carcinoma	27126	2019-08-08T16:15:48.249297-05:00	no	2010	No	released	NA	6th	T4a	NA	8120-03-01	N2	M0	not reported	ebc1476a-db5d-5dcd-bde8-e28beefeaef0	C67.9	Bladder, NOS	not reported	not reported	NA	89	NA	NA	NA	Not Reported	c3d91cfa-dfa3-50c3-b61c-275479d399fe	NA	162	33.9125	female	not hispanic or latino	Dead	white	74	-27126	1936	ba01cd71-a7b2-58f5-9769-72b43acbf4da	NA	508
93	TCGA-DK-A1AC	Not Reported	Stage III	stage iii	0	NA	not reported	Bladder, NOS	3981	Transitional cell carcinoma	26307	2019-08-08T16:15:48.249297-05:00	yes	2000	No	released	NA	6th	T3b	NA	8120-03-01	N0	M0	not reported	35b5b1b7-8760-55e3-8a60-56e5cc88a91c	C67.9	Bladder, NOS	not reported	not reported	NA	76.5	NA	20	1.09589	Not Reported	c12e00ac-b56e-5c0b-9588-cee6b08165f6	NA	167	27.4302	male	not reported	Alive	white	72	-26307	1928	28b11d22-b550-5d57-8a25-a4e5c2b3badf	NA	NA
94	TCGA-DK-A1AD	No	Stage IV	stage iv	0	NA	not reported	Bladder, NOS	3420	Transitional cell carcinoma	25317	2019-08-08T16:15:48.249297-05:00	no	2002	No	released	NA	5th	T3b	NA	8120-03-01	N2	M0	not reported	1e4de3a3-e8f1-50fc-80bb-c288fabdb826	C67.9	Bladder, NOS	not reported	not reported	NA	80.7	NA	NA	NA	Not Reported	9c9f5ce9-c26b-5ef1-8109-4a9d63bafbab	NA	176	26.0524	male	not reported	Alive	white	69	-25317	1933	56a7924d-e947-53b1-8ef1-a10dd6e6679d	NA	NA
95	TCGA-DK-A1AE	No	Stage III	stage iii	0	NA	not reported	Bladder, NOS	491	Transitional cell carcinoma	30707	2019-08-08T16:15:48.249297-05:00	no	2010	No	released	NA	6th	T3	NA	8120-03-01	N0	M0	not reported	1ad98a08-4a06-5dc4-ac0a-35654d2242e4	C67.9	Bladder, NOS	not reported	not reported	NA	62.5	NA	10	0.547945	Not Reported	d28ac128-5b85-5708-a637-f6119fb43126	NA	173	20.8828	male	not hispanic or latino	Alive	white	84	-30707	1926	fa8ffe25-1e1d-5bf7-8d7f-5f330882d20f	NA	NA
96	TCGA-DK-A1AF	No	Stage IV	stage iv	0	NA	not reported	Bladder, NOS	536	Transitional cell carcinoma	30914	2019-08-08T16:15:48.249297-05:00	no	2010	No	released	NA	6th	T3	NA	8120-03-01	N2	M0	not reported	abdcdf80-9825-5987-b019-2fb07ec96c1b	C67.9	Bladder, NOS	not reported	not reported	NA	65.3	NA	NA	NA	Not Reported	4e4a3ff4-f972-5bea-93cb-83dca359cbea	NA	152	28.2635	female	not hispanic or latino	Alive	white	84	-30914	1926	4062eb95-e04e-548a-8b8b-a489271449ec	NA	NA
97	TCGA-DK-A1AG	No	Stage III	stage iii	0	NA	not reported	Bladder, NOS	475	Transitional cell carcinoma	24095	2019-08-08T16:15:48.249297-05:00	no	2010	No	released	NA	6th	T3	NA	8120-03-01	N0	M0	not reported	a22935fb-176f-5a66-8746-430a72743a7b	C67.9	Bladder, NOS	not reported	not reported	NA	94	NA	NA	NA	Not Reported	45012eeb-9400-5f0e-83f1-b4b9647192d2	NA	190	26.0388	male	not hispanic or latino	Alive	white	65	-24095	1945	94c14010-621e-5c89-89a2-0a6c47ac3da1	NA	NA
98	TCGA-DK-A2HX	Not Reported	Stage IV	stage iv	0	NA	not reported	Bladder, NOS	55	Transitional cell carcinoma	29332	2019-08-08T16:15:48.249297-05:00	yes	2010	No	released	NA	6th	T3	NA	8120-03-01	N2	M0	not reported	932992c1-5ff8-5c37-9f93-019b4bae0d08	C67.9	Bladder, NOS	not reported	not reported	NA	52.5	NA	20	1.09589	Not Reported	b533e852-e680-5d4d-8166-e1da8c575528	NA	147	24.2954	female	not hispanic or latino	Dead	white	80	-29332	1930	dc36a820-1bf4-5364-844f-b57bf6169cd8	NA	1420
99	TCGA-DK-A2I1	No	Stage II	stage ii	0	NA	not reported	Bladder, NOS	546	Papillary transitional cell carcinoma	26726	2019-08-08T16:15:48.249297-05:00	no	2010	No	released	NA	6th	T2b	NA	8130-03-01	N0	M0	not reported	ce3551e2-c366-5b60-b150-1e95184954ee	C67.9	Bladder, NOS	not reported	not reported	NA	71.5	NA	NA	NA	Not Reported	4db28e16-6b42-51d6-945d-f792576946ed	NA	149	32.2058	female	not hispanic or latino	Alive	white	73	-26726	1937	ec245032-d72e-5fe7-9bab-58afa9a47db3	NA	NA
100	TCGA-DK-A2I2	No	Stage IV	stage iv	0	NA	not reported	Bladder, NOS	NA	Transitional cell carcinoma	23116	2019-08-08T16:16:22.152882-05:00	no	2010	No	released	NA	6th	T3	NA	8120-03-01	N3	M0	not reported	ffae1c0c-94b4-5261-9088-7ac326c06b87	C67.9	Bladder, NOS	not reported	not reported	NA	75	NA	NA	NA	Not Reported	972b94cb-9c5c-56e5-a654-55d3fed2bb1d	NA	159	29.6665	female	not hispanic or latino	Dead	white	63	-23116	1947	c139c815-b9ba-5a8c-bdec-8bf95c190e68	2010	237
101	TCGA-DK-A2I4	No	Stage III	stage iii	0	NA	not reported	Anterior wall of bladder	3835	Papillary transitional cell carcinoma	29037	2019-08-08T16:16:22.152882-05:00	no	2001	No	released	NA	6th	T3b	NA	8130-03-01	N0	M0	not reported	a8c90a87-6940-5767-bb23-fe84b30728f1	C67.3	Anterior wall of bladder	not reported	not reported	NA	104	NA	NA	NA	Not Reported	46021ffc-d42b-5e9a-97da-e59de9b5f964	NA	181	31.7451	male	not hispanic or latino	Alive	white	79	-29037	1922	5f85c264-bf20-5480-9ae2-a617a0f1be2b	NA	NA
102	TCGA-DK-A2I6	Not Reported	Stage IV	stage iv	0	NA	not reported	Trigone of bladder	2656	Transitional cell carcinoma	29789	2019-08-08T16:16:22.152882-05:00	yes	2005	No	released	NA	6th	T2b	NA	8120-03-01	N1	M0	not reported	ade4f685-7676-5f1b-be10-be5ea76f79e4	C67.0	Trigone of bladder	not reported	not reported	NA	88.5	NA	16	0.876712	Not Reported	9355895f-8fa2-57b1-aa07-5db9ec3d354e	NA	178	27.9321	male	not hispanic or latino	Alive	white	81	-29789	1924	a259e0d7-cf88-52ef-b505-df84952ad8d4	NA	NA
103	TCGA-DK-A3IK	No	Stage IV	stage iv	0	NA	not reported	Lateral wall of bladder	67	Transitional cell carcinoma	32076	2019-08-08T16:16:22.152882-05:00	no	2011	No	released	NA	6th	T3	NA	8120-03-01	N2	M0	not reported	cb628374-ca8a-5a78-b5c5-ed7e7199d663	C67.2	Lateral wall of bladder	not reported	not reported	NA	91.2	NA	NA	NA	Not Reported	e5c83648-1292-5df9-87a5-deba7e398d16	NA	185	26.6472	male	not hispanic or latino	Dead	white	87	-32076	1924	c3ddc56f-a243-5eeb-b723-71ce84734d47	NA	146
104	TCGA-DK-A3IL	No	Stage IV	stage iv	0	NA	not reported	Lateral wall of bladder	121	Transitional cell carcinoma	29047	2019-08-08T16:16:22.152882-05:00	no	2011	No	released	NA	6th	T3	NA	8120-03-01	N2	M0	not reported	e90a388f-3338-5f6b-951e-b862615f1980	C67.2	Lateral wall of bladder	not reported	not reported	NA	73	NA	108	5.91781	Not Reported	e3a7df5a-73cd-5af0-84fe-f1ce8cbe5bb5	NA	160	28.5156	female	not hispanic or latino	Dead	white	79	-29047	1932	25fdc0de-f282-5a30-a682-e0a38b03da61	NA	413
105	TCGA-DK-A3IM	No	Stage III	stage iii	0	NA	not reported	Bladder, NOS	238	Transitional cell carcinoma	28106	2019-08-08T16:16:22.152882-05:00	no	2011	No	released	NA	6th	T3	NA	8120-03-01	N0	M0	not reported	4f167eca-aeef-5c7b-b0af-22772ab5efb9	C67.9	Bladder, NOS	not reported	not reported	NA	92.1	NA	8	0.438356	Not Reported	74652f30-fe7b-5069-94d7-e2296ad2a323	NA	174.6	30.2114	male	not hispanic or latino	Dead	white	76	-28106	1935	21523e21-2ec8-546b-bf85-7a8e97264b3a	NA	248
106	TCGA-DK-A3IN	Not Reported	Stage III	stage iii	0	NA	not reported	Lateral wall of bladder	NA	Transitional cell carcinoma	26562	2019-08-08T16:16:22.152882-05:00	yes	2011	No	released	NA	7th	T4a	NA	8120-03-01	N0	M0	not reported	e28be400-26e7-52f0-8880-e455bd45253c	C67.2	Lateral wall of bladder	not reported	not reported	NA	107.5	NA	40	2.19178	Not Reported	df3da276-d338-5995-a90d-f52d5677d6be	NA	182.5	32.2762	male	not hispanic or latino	Dead	white	72	-26562	1939	85aef21f-219f-5f67-89e7-3acf60d690bd	2011	250
107	TCGA-DK-A3IQ	Not Reported	Stage III	stage iii	0	NA	not reported	Posterior wall of bladder	319	Transitional cell carcinoma	27194	2019-08-08T16:16:22.152882-05:00	yes	2011	No	released	NA	6th	T3	NA	8120-03-01	N0	M0	not reported	b61ff74e-8858-5979-a67a-37346b38e5c4	C67.4	Posterior wall of bladder	not reported	not reported	NA	75.4	NA	40	2.19178	Not Reported	0c746719-8d70-554f-b01c-3405c1c19463	NA	173	25.193	male	not hispanic or latino	Dead	white	74	-27194	1937	a2870f04-5c86-55c7-b80c-15898c291642	NA	539
108	TCGA-DK-A3IS	Not Reported	Stage II	stage ii	0	NA	not reported	Bladder, NOS	1529	Transitional cell carcinoma	25098	2019-08-08T16:16:22.152882-05:00	yes	2008	No	released	NA	6th	T2a	NA	8120-03-01	N0	M0	not reported	5ef63219-f090-52e1-84db-a5c84711dfb2	C67.9	Bladder, NOS	not reported	not reported	NA	83.5	NA	NA	NA	Not Reported	a4269250-5b9c-5869-908f-1bfc30d79b48	NA	187	23.8783	male	not hispanic or latino	Alive	white	68	-25098	1940	0bb61614-34b3-5b7b-9f41-5106658260a0	NA	NA
109	TCGA-DK-A3IT	Not Reported	Stage III	stage iii	0	NA	not reported	Lateral wall of bladder	648	Transitional cell carcinoma	22786	2019-08-08T16:16:22.152882-05:00	yes	2011	No	released	NA	6th	T3	NA	8120-03-01	N0	M0	not reported	b646ba9d-4b1e-534f-8f5a-c98672e1d178	C67.2	Lateral wall of bladder	not reported	not reported	NA	110	NA	NA	NA	Not Reported	08e4a440-c38d-5477-aa00-7b8f4a2ea9d7	NA	181	33.5765	male	not hispanic or latino	Alive	white	62	-22786	1949	627df89b-ef4b-563a-be90-f3d641efc78e	NA	NA
110	TCGA-DK-A3IU	Not Reported	Stage II	stage ii	0	NA	not reported	Posterior wall of bladder	609	Transitional cell carcinoma	21369	2019-08-08T16:16:22.152882-05:00	yes	2011	No	released	NA	6th	T2b	NA	8120-03-01	N0	M0	not reported	0b4e4637-85a0-5bc6-bf4a-727fb34091b8	C67.4	Posterior wall of bladder	not reported	not reported	NA	96.5	NA	60	3.28767	Not Reported	b4676e87-1f1c-5153-b565-1f112a7ca268	NA	175.3	31.4024	male	not hispanic or latino	Dead	white	58	-21369	1953	f4c1e6c6-9623-5185-8669-1dcd60932d69	NA	706
111	TCGA-DK-A3WW	No	Stage III	stage iii	0	NA	not reported	Posterior wall of bladder	633	Transitional cell carcinoma	20909	2019-08-08T16:16:22.152882-05:00	no	2011	No	released	NA	7th	T3	NA	8120-03-01	N0	M0	not reported	eda5667e-cebb-5db4-9c87-a527f84c22d4	C67.4	Posterior wall of bladder	not reported	not reported	NA	85	NA	NA	NA	Not Reported	498fef97-7870-52f1-985a-0e4679c23a48	NA	186	24.5693	male	not hispanic or latino	Alive	white	57	-20909	1954	850d1bbd-c4a1-5b90-96c4-5ab8d877d805	NA	NA
112	TCGA-DK-A3WX	No	Stage III	stage iii	0	NA	not reported	Lateral wall of bladder	NA	Transitional cell carcinoma	24553	2019-08-08T16:16:22.152882-05:00	no	2011	No	released	NA	6th	T3	NA	8120-03-01	N0	M0	not reported	75da8c11-004f-52d1-9efd-4603456a038b	C67.2	Lateral wall of bladder	not reported	not reported	T2	70	NA	30	1.64384	Not Reported	a7da5918-d7ba-5a9c-b597-6687d86c0996	NA	158	28.0404	female	not hispanic or latino	Dead	white	67	-24553	1944	327ecda5-b5b2-510f-9047-a64c588d06d2	2011	321
113	TCGA-DK-A3WY	No	Stage III	stage iii	0	NA	not reported	Dome of bladder	4967	Transitional cell carcinoma	24536	2019-08-08T16:16:22.152882-05:00	no	2001	No	released	NA	5th	T3	NA	8120-03-01	N0	M0	not reported	b2ce7612-152f-5ece-9119-7a2e1caa956d	C67.1	Dome of bladder	not reported	not reported	NA	67	NA	NA	NA	Not Reported	b8883609-6ff2-57d4-aaa8-27c21bd2e09a	NA	155	27.8876	female	not hispanic or latino	Alive	white	67	-24536	1934	092697aa-9a3d-52f9-9aba-79d8e01b29f6	NA	NA
114	TCGA-DK-A3X1	Not Reported	Stage III	stage iii	0	NA	not reported	Dome of bladder	2009	Transitional cell carcinoma	28757	2019-08-08T16:16:22.152882-05:00	yes	2009	No	released	NA	6th	T3	NA	8120-03-01	N0	M0	not reported	e0f85963-d687-5b3c-8e05-a506208dfb7d	C67.1	Dome of bladder	not reported	not reported	NA	NA	NA	20	1.09589	Not Reported	5c7669b4-d357-527b-80ec-32e42f36b5a9	NA	NA	NA	female	not hispanic or latino	Alive	white	78	-28757	1931	6d3329a5-79ca-5792-86b4-c07aa0a0b617	NA	NA
115	TCGA-DK-A3X2	Not Reported	Stage IV	stage iv	0	NA	not reported	Lateral wall of bladder	NA	Transitional cell carcinoma	31160	2019-08-08T16:16:22.152882-05:00	yes	2010	No	released	NA	6th	T3	NA	8120-03-01	N2	M0	not reported	ec71dbd6-cae9-59a7-934f-0979d5be9cc0	C67.2	Lateral wall of bladder	not reported	not reported	NA	NA	NA	40	2.19178	Not Reported	aa09b16f-e0fa-51e8-a1d9-b732fe9180b5	NA	NA	NA	male	not hispanic or latino	Dead	white	85	-31160	1925	f9268bc5-4d07-59f8-a804-2a9141176884	2011	547
116	TCGA-DK-A6AV	No	Stage II	stage ii	0	NA	not reported	Dome of bladder	1952	Transitional cell carcinoma	30089	2019-08-08T16:16:22.152882-05:00	no	2008	No	released	NA	6th	T2a	NA	8120-03-01	N0	M0	not reported	1fa1619c-bf5c-5802-a48b-5f31da33d9fe	C67.1	Dome of bladder	not reported	not reported	T2	55	NA	12	0.657534	Not Reported	9ee6638e-ec3e-5c91-a8e5-4327ceadb30e	NA	152	23.8054	female	not hispanic or latino	Alive	asian	82	-30089	1926	75eee4b0-7b22-5bbd-b5c9-2a0072637a8c	NA	NA
117	TCGA-DK-A6AW	Not Reported	Stage II	stage ii	0	NA	not reported	Trigone of bladder	1621	Transitional cell carcinoma	25644	2019-08-08T16:16:22.152882-05:00	yes	2010	No	released	NA	6th	T2a	NA	8120-03-01	N0	M0	not reported	dc86318c-5077-50b5-a869-e7ba4bdc71ee	C67.0	Trigone of bladder	not reported	not reported	NA	95	NA	25	1.36986	Not Reported	c3587a26-914d-5775-b70b-4ccb086f05c3	NA	173	31.7418	male	not hispanic or latino	Alive	white	70	-25644	1940	e2a8a947-8e87-5a6d-ad47-a263319f7987	NA	NA
118	TCGA-DK-A6B0	No	Stage II	stage ii	0	NA	not reported	Lateral wall of bladder	2330	Transitional cell carcinoma	22439	2019-08-08T16:16:22.152882-05:00	no	2007	No	released	NA	6th	T2b	NA	8120-03-01	N0	M0	not reported	1fc0499f-9f4b-5b63-aeb7-f893a147d6a4	C67.2	Lateral wall of bladder	not reported	not reported	NA	79	NA	20	1.09589	Not Reported	ecb905fd-351f-53c2-a86d-eaa9f15e3e4d	NA	167	28.3266	male	not hispanic or latino	Alive	white	61	-22439	1946	00903da2-eb7e-5a9d-ba39-a884bf6039a3	NA	NA
119	TCGA-DK-A6B1	Not Reported	Stage II	stage ii	0	NA	not reported	Anterior wall of bladder	2049	Transitional cell carcinoma	24607	2019-08-08T16:16:22.152882-05:00	yes	2007	No	released	NA	6th	T2a	NA	8120-03-01	N0	M0	not reported	01615479-fe27-50bd-8258-1d2cda0ae0d9	C67.3	Anterior wall of bladder	not reported	not reported	NA	107	NA	NA	NA	Not Reported	8feaa700-a89d-5a9d-8e85-e02b06bb09c9	NA	190	29.6399	male	not hispanic or latino	Alive	white	67	-24607	1940	eb0bb9bb-0691-5773-9232-5ba2f7ad7b3e	NA	NA
120	TCGA-DK-A6B2	Not Reported	Stage IV	stage iv	0	NA	not reported	Posterior wall of bladder	477	Transitional cell carcinoma	25625	2019-08-08T16:16:22.152882-05:00	yes	2012	No	released	NA	6th	T3	NA	8120-03-01	N1	M0	not reported	bd71cb46-0359-5087-9b0a-b70159111068	C67.4	Posterior wall of bladder	not reported	not reported	NA	107	NA	57	3.12329	Not Reported	2c5bc03b-fd5d-5b1c-ad99-a51e5fa9ba6f	NA	177	34.1537	male	not hispanic or latino	Alive	white	70	-25625	1942	0c89880b-a9a0-5752-876e-725662999de4	NA	NA
121	TCGA-DK-A6B5	Not Reported	Stage IV	stage iv	0	NA	not reported	Anterior wall of bladder	1542	Transitional cell carcinoma	16453	2019-08-08T16:16:22.152882-05:00	yes	2010	No	released	NA	6th	T4a	NA	8120-03-01	N2	M0	not reported	4ebf2bf8-0223-5523-b08e-2fff7476bcd7	C67.3	Anterior wall of bladder	not reported	not reported	NA	95	NA	NA	NA	Not Reported	ab039eae-6b92-5c8a-a2da-673724fa5369	NA	180	29.321	male	not hispanic or latino	Alive	white	45	-16453	1965	6caf2c0b-5d00-5571-bb0f-129004b1f103	NA	NA
122	TCGA-DK-AA6L	Not Reported	Stage IV	stage iv	0	NA	not reported	Dome of bladder	NA	Transitional cell carcinoma	17635	2019-08-08T16:16:22.152882-05:00	yes	2010	No	released	NA	7th	T3	NA	8120-03-01	N1	MX	not reported	7665b531-8a55-51c3-82a7-256f4bbefec2	C67.1	Dome of bladder	not reported	not reported	NA	115	NA	730	40	Not Reported	def93622-1ab5-5f4d-8961-3dc83f55099a	NA	174	37.9839	male	not hispanic or latino	Dead	white	48	-17635	1962	bc64461e-b469-5273-88bb-6eba79cb23ab	2013	1163
123	TCGA-DK-AA6M	Not Reported	Stage II	stage ii	0	NA	not reported	Lateral wall of bladder	1582	Transitional cell carcinoma	23574	2019-08-08T16:16:22.152882-05:00	yes	2010	No	released	NA	7th	T2	NA	8120-03-01	N0	M0	not reported	cc35fed0-c312-5666-8664-4860be16084e	C67.2	Lateral wall of bladder	not reported	not reported	T2	75	NA	NA	NA	Not Reported	2b98ef0c-a879-5de9-b8f3-f233f6aa67a8	NA	159	29.6665	female	not hispanic or latino	Alive	white	64	-23574	1946	7c346c89-7bd1-50f0-8675-32775c860242	NA	NA
124	TCGA-DK-AA6Q	No	Stage IV	stage iv	0	NA	not reported	Posterior wall of bladder	NA	Transitional cell carcinoma	22314	2019-08-08T16:16:22.152882-05:00	no	2012	No	released	NA	7th	T3	NA	8120-03-01	N1	M0	not reported	b0e13787-7f6c-5167-bef7-4fd89aa805ff	C67.4	Posterior wall of bladder	not reported	not reported	T2	64	NA	NA	NA	Not Reported	40ee6cbf-9e07-5bb5-a45c-ba32c48740aa	NA	158	25.6369	female	not hispanic or latino	Dead	white	61	-22314	1951	4959fe7e-986a-51ed-acb4-2346591bf8ca	2013	413
125	TCGA-DK-AA6R	Not Reported	Stage IV	stage iv	0	NA	not reported	Lateral wall of bladder	5041	Transitional cell carcinoma	25196	2019-08-08T16:16:22.152882-05:00	yes	2001	No	released	NA	5th	T4	NA	8120-03-01	N1	M0	not reported	1b1a6ccd-e251-5407-a882-685a6250fdc6	C67.2	Lateral wall of bladder	not reported	not reported	NA	74	NA	55	3.0137	Not Reported	bb6a48ac-fa26-57e6-953e-cdc709b03717	NA	174	24.4418	male	not hispanic or latino	Alive	white	68	-25196	1933	01998005-a43c-5ce1-95c9-83ecfec34f6c	NA	NA
126	TCGA-DK-AA6S	Not Reported	Stage III	stage iii	0	NA	not reported	Lateral wall of bladder	5050	Transitional cell carcinoma	22027	2019-08-08T16:16:22.152882-05:00	yes	2000	No	released	NA	5th	T3b	NA	8120-03-01	N0	M0	not reported	43b0cbd3-1c5b-5a13-a563-4cf6cb99ed42	C67.2	Lateral wall of bladder	not reported	not reported	NA	100	NA	NA	NA	Not Reported	d1180a98-7112-507c-ad19-00a363380bdc	NA	170	34.6021	male	not hispanic or latino	Alive	white	60	-22027	1940	fdc132cf-069d-575f-8727-530275c5b9d8	NA	NA
127	TCGA-DK-AA6W	Not Reported	Stage II	stage ii	0	NA	not reported	Lateral wall of bladder	263	Transitional cell carcinoma	28853	2019-08-08T16:16:22.152882-05:00	yes	2013	No	released	NA	7th	T2	NA	8120-03-01	N0	M0	not reported	0c900310-2cf2-58c0-ad9c-b1922f4d8efe	C67.2	Lateral wall of bladder	not reported	not reported	T2	103	NA	NA	NA	Not Reported	910b925f-ac0b-5daf-979b-761b1261c640	NA	180	31.7901	male	not hispanic or latino	Dead	white	78	-28853	1935	aaa12ce0-5e40-54ff-9cc3-f9a795f0e56e	NA	415
128	TCGA-DK-AA71	Not Reported	Stage II	stage ii	0	NA	not reported	Lateral wall of bladder	415	Transitional cell carcinoma	25950	2019-08-08T16:16:22.152882-05:00	yes	2013	No	released	NA	7th	T2b	NA	8120-03-01	N0	M0	not reported	cf271197-c3ff-5439-9632-4e885a810973	C67.2	Lateral wall of bladder	not reported	not reported	NA	68	NA	NA	NA	Not Reported	a9a9a63c-dbba-5240-be8b-14cecbf3e984	NA	172	22.9854	male	not hispanic or latino	Alive	white	71	-25950	1942	bf84eedf-b7cb-51de-b84a-a133d15e7913	NA	NA
129	TCGA-DK-AA74	Not Reported	Stage III	stage iii	0	NA	not reported	Dome of bladder	1708	Transitional cell carcinoma	27730	2019-08-08T16:16:22.152882-05:00	yes	2010	No	released	NA	7th	T3	NA	8120-03-01	N0	M0	not reported	d9fb4ea3-3c56-5220-bd97-56ef855db28e	C67.1	Dome of bladder	not reported	not reported	NA	95	NA	34	1.86301	Not Reported	9792eb61-713f-576c-b19e-1aa34ca655f4	NA	174	31.378	male	not hispanic or latino	Alive	white	75	-27730	1935	4a290c4a-cf8a-5622-9c67-5c3464d432df	NA	NA
130	TCGA-DK-AA75	No	Stage III	stage iii	0	NA	not reported	Anterior wall of bladder	NA	Transitional cell carcinoma	30090	2019-08-08T16:16:22.152882-05:00	no	2013	No	released	NA	7th	T3	NA	8120-03-01	N0	M0	not reported	13cd6aea-e2d5-50af-a433-2a9763667566	C67.3	Anterior wall of bladder	not reported	not reported	NA	85	NA	30	1.64384	Not Reported	778e3ea9-4642-52b4-8838-a1b34ec8da3a	NA	177	27.1314	male	not hispanic or latino	Dead	white	82	-30090	1931	3310012c-d638-583a-9ce1-a78f2b8a3b85	2013	340
131	TCGA-DK-AA77	No	Stage II	stage ii	0	NA	not reported	Posterior wall of bladder	618	Transitional cell carcinoma	22365	2019-08-08T16:16:22.152882-05:00	no	2013	No	released	NA	7th	T2a	NA	8120-03-01	N0	M0	not reported	dd7c43cb-31a4-51a4-beec-c663cf4d7781	C67.4	Posterior wall of bladder	not reported	not reported	NA	81	NA	NA	NA	Not Reported	817f29e9-9b06-5f89-a536-a40fe14f7f55	NA	172	27.3797	male	not hispanic or latino	Alive	white	61	-22365	1952	08fd0b40-9f77-5e9b-958a-8dea89b2c032	NA	NA
132	TCGA-E5-A2PC	No	Stage IV	stage iv	0	NA	not reported	Lateral wall of bladder	1326	Transitional cell carcinoma	22308	2019-08-08T16:16:22.152882-05:00	no	2008	No	released	NA	6th	T2b	NA	8120-03-01	N1	MX	not reported	0070620a-02b9-58dd-994c-56373b47f1b7	C67.2	Lateral wall of bladder	not reported	not reported	NA	65	NA	NA	NA	Not Reported	19b4162b-b9f6-54f6-ab28-61d6916f51a3	NA	155	27.0552	female	not hispanic or latino	Alive	white	61	-22308	1947	ed4488b6-58af-5735-a30c-fab803cff500	NA	NA
133	TCGA-E5-A4TZ	Not Reported	Stage IV	stage iv	0	NA	not reported	Bladder, NOS	NA	Transitional cell carcinoma	23566	2019-08-08T16:16:22.152882-05:00	yes	2010	Yes	released	NA	7th	T4b	NA	8120-03-01	N2	MX	not reported	7b5e59e5-0bf8-5959-9739-b36aeaa0187f	C67.9	Bladder, NOS	not reported	not reported	NA	94	NA	85	4.65753	Not Reported	81da0d44-c63a-5969-8f7f-8e51c4bb589c	NA	184	27.7647	male	not hispanic or latino	Dead	white	64	-23566	1946	2804fb02-1f7a-55d9-b509-712e6e04470c	2011	467
134	TCGA-E5-A4U1	No	Stage II	stage ii	0	NA	not reported	Bladder, NOS	1181	Transitional cell carcinoma	26305	2019-08-08T16:16:22.152882-05:00	no	2011	No	released	NA	7th	T2b	NA	8120-03-01	N0	M0	not reported	938e55b2-3028-51a3-b297-11df2266474a	C67.9	Bladder, NOS	not reported	not reported	T2	99	NA	NA	NA	Not Reported	33ba5f87-8ceb-5ded-9200-25ceffaccb55	NA	172	33.464	male	not hispanic or latino	Alive	not reported	72	-26305	1939	2a63932f-c31c-51b5-8be0-0582fb0412be	NA	NA
135	TCGA-E7-A4XJ	No	Stage II	stage ii	0	NA	not reported	Bladder, NOS	16	Transitional cell carcinoma	24279	2019-08-08T16:16:22.152882-05:00	no	2012	No	released	NA	7th	T2	NA	8120-03-01	N0	M0	not reported	55e54395-4257-5490-b322-d6166907e38d	C67.9	Bladder, NOS	not reported	not reported	T2	61	NA	20	1.09589	Not Reported	ff532c03-5ed7-5de1-bc9a-4cd75d743397	NA	166	22.1367	male	not hispanic or latino	Dead	asian	66	-24279	1946	e4a13f1e-5934-5649-a1dd-7334559f006d	NA	68
136	TCGA-E7-A541	No	Stage II	stage ii	0	NA	not reported	Bladder, NOS	529	Papillary transitional cell carcinoma	24206	2019-08-08T16:16:22.152882-05:00	no	2012	No	released	NA	7th	T2b	NA	8130-03-01	N0	MX	not reported	cbea817a-e677-5202-8ef4-22755ae55ba6	C67.9	Bladder, NOS	not reported	not reported	NA	NA	NA	NA	NA	Not Reported	b2e00f60-ec28-511f-a622-364f8f42b883	NA	NA	NA	male	not hispanic or latino	Dead	white	66	-24206	1946	9c0f13df-0a22-563e-b564-8f6b58a1b2ba	NA	778
137	TCGA-E7-A5KE	No	Stage II	stage ii	0	NA	not reported	Bladder, NOS	17	Transitional cell carcinoma	28714	2019-08-08T16:16:22.152882-05:00	no	2012	No	released	NA	7th	T2a	NA	8120-03-01	N0	M0	not reported	bcd4b8d7-9d24-5e32-af99-09e667ff7536	C67.9	Bladder, NOS	not reported	not reported	NA	41	NA	NA	NA	Not Reported	892683a6-c6a9-5d97-9dc7-61f7573288f4	NA	160	16.0156	female	not hispanic or latino	Alive	asian	78	-28714	1934	b9877eff-afa3-5fd5-98d0-14f45f2a8aed	NA	NA
138	TCGA-E7-A5KF	No	Stage II	stage ii	0	NA	not reported	Bladder, NOS	20	Transitional cell carcinoma	24528	2019-08-08T16:16:22.152882-05:00	no	2012	No	released	NA	7th	T2a	NA	8120-03-01	N0	M0	not reported	5cc196ff-ea8f-5a84-8ed5-37d9068875a3	C67.9	Bladder, NOS	not reported	not reported	NA	57	NA	25	1.36986	Not Reported	8fc47614-d31d-5ed4-aa77-8c4cc8bef74a	NA	160	22.2656	male	not hispanic or latino	Alive	asian	67	-24528	1945	c1cc8622-bc9c-55cf-9281-e1d80d8bcf19	NA	NA
139	TCGA-E7-A677	No	Stage II	stage ii	0	NA	not reported	Bladder, NOS	820	Transitional cell carcinoma	29613	2019-08-08T16:16:53.725780-05:00	no	2012	No	released	NA	7th	T2b	NA	8120-03-01	N0	M0	not reported	e2cca96c-de92-580c-8666-dd36f4554481	C67.9	Bladder, NOS	not reported	not reported	NA	41	NA	NA	NA	Not Reported	b4c86c7f-90d3-5bb2-9e70-4fe5e406eeaa	NA	155	17.0656	male	not hispanic or latino	Alive	asian	81	-29613	1931	5c875dce-50fa-58c5-84ce-d30f2ebe58b7	NA	NA
140	TCGA-E7-A678	No	Stage III	stage iii	0	NA	not reported	Bladder, NOS	798	Transitional cell carcinoma	20169	2019-08-08T16:16:53.725780-05:00	no	2012	No	released	NA	7th	T3	NA	8120-03-01	N0	M0	not reported	da7de5b6-726b-5429-a97f-25f3e712d4c0	C67.9	Bladder, NOS	not reported	not reported	NA	55	NA	25	1.36986	Not Reported	41cd2c39-21dc-5d85-b4fe-a1dbb90aadf1	NA	160	21.4844	male	not hispanic or latino	Alive	asian	55	-20169	1957	62593d25-9ab1-5777-9673-058018ce4b5e	NA	NA
141	TCGA-E7-A6MD	No	Stage IV	stage iv	0	NA	not reported	Anterior wall of bladder	129	Transitional cell carcinoma	24180	2019-08-08T16:16:53.725780-05:00	no	2012	No	released	NA	7th	T4a	NA	8120-03-01	N1	M0	not reported	0797ba25-6ae6-5a72-b051-11589373e4af	C67.3	Anterior wall of bladder	not reported	not reported	T2	NA	NA	NA	NA	Not Reported	3ba4ddf9-88e2-5fe6-a892-ec15beea59db	NA	NA	NA	male	not hispanic or latino	Alive	white	66	-24180	1946	118699eb-25a8-5246-b4f9-3bc1212985bc	NA	NA
142	TCGA-E7-A7DU	Not Reported	Stage III	stage iii	0	NA	not reported	Trigone of bladder	28	Transitional cell carcinoma	27000	2019-08-08T16:16:53.725780-05:00	yes	2013	No	released	NA	7th	T3	NA	8120-03-01	N0	M0	not reported	1db2c719-b22c-54bb-809a-1a64f7fd1b17	C67.0	Trigone of bladder	not reported	not reported	NA	110	NA	NA	NA	Not Reported	04b1cdd9-2490-5ac7-9491-73c8a9d173ae	NA	173	36.7537	male	not hispanic or latino	Alive	white	73	-27000	1940	a7e56a23-b7a5-59dd-a049-730b9924ee75	NA	NA
143	TCGA-E7-A7DV	Not Reported	Stage IV	stage iv	0	NA	not reported	Bladder, NOS	37	Papillary transitional cell carcinoma	16145	2019-08-08T16:16:53.725780-05:00	yes	2013	No	released	NA	7th	T4	NA	8130-03-01	N3	MX	not reported	66142eb2-5b21-566c-9cc6-720efddf7292	C67.9	Bladder, NOS	not reported	not reported	NA	67	NA	NA	NA	Not Reported	268aeac3-2b91-50f1-8e4d-8f4a93fe73ff	NA	168	23.7387	male	not hispanic or latino	Alive	white	44	-16145	1969	0a8b6bd2-6c50-565c-b91c-56d8fe78fb4e	NA	NA
144	TCGA-E7-A7XN	No	Stage III	stage iii	0	NA	not reported	Bladder, NOS	428	Transitional cell carcinoma	24466	2019-08-08T16:16:53.725780-05:00	no	2013	No	released	NA	7th	T3	NA	8120-03-01	N0	M0	not reported	cbfb3564-2e33-56bd-9e9e-790c0c0eb9a7	C67.9	Bladder, NOS	not reported	not reported	NA	48	NA	10	0.547945	Not Reported	25a205ce-82c0-599a-8af0-7aa42982fe48	NA	165	17.6309	male	not hispanic or latino	Alive	asian	66	-24466	1947	13ee26cd-4860-59dd-ba39-0a2bdf202b54	NA	NA
145	TCGA-E7-A85H	No	Stage III	stage iii	0	NA	not reported	Bladder, NOS	394	Transitional cell carcinoma	23497	2019-08-08T16:16:53.725780-05:00	no	2013	No	released	NA	7th	T3	NA	8120-03-01	N0	M0	not reported	2c897d8f-acc7-5369-8f90-3b65455c3906	C67.9	Bladder, NOS	not reported	not reported	NA	48	NA	5	0.273973	Not Reported	a2023927-ce0d-5e29-b415-2260398fac49	NA	168	17.0068	male	not hispanic or latino	Alive	asian	64	-23497	1949	f7364f60-4e1d-569b-9e26-1cc0713a7ce0	NA	NA
146	TCGA-E7-A8O7	No	Stage II	stage ii	0	NA	not reported	Bladder, NOS	466	Transitional cell carcinoma	19063	2019-08-08T16:16:53.725780-05:00	no	2013	No	released	NA	7th	T2	NA	8120-03-01	N0	M0	not reported	0d080aa9-39b9-53ff-9c69-af76f7d9e4bb	C67.9	Bladder, NOS	not reported	not reported	T3	58	NA	NA	NA	Not Reported	383be4e4-ac0b-5063-b404-b616020ed593	NA	168	20.5499	male	not hispanic or latino	Alive	asian	52	-19063	1961	108699b2-a5af-528e-bf4e-3a1b796328d0	NA	NA
147	TCGA-E7-A8O8	No	Stage II	stage ii	0	NA	not reported	Bladder, NOS	13	Transitional cell carcinoma	21629	2019-08-08T16:16:53.725780-05:00	no	2013	No	released	NA	7th	T2	NA	8120-03-01	N0	M0	not reported	cfdd73fd-34a2-5f3f-b714-d1649e05fe43	C67.9	Bladder, NOS	not reported	not reported	T3	48	NA	13	0.712329	Not Reported	6802ee16-1e25-5705-b028-35677fbafa9b	NA	157	19.4734	male	not hispanic or latino	Alive	asian	59	-21629	1954	25e9d221-865c-5483-bfbf-06fe684bbf59	NA	NA
148	TCGA-E7-A97Q	No	Stage IV	stage iv	0	NA	not reported	Bladder, NOS	82	Transitional cell carcinoma	22249	2019-08-08T16:16:53.725780-05:00	no	2013	No	released	NA	7th	T4a	NA	8120-03-01	N3	MX	not reported	56d7672f-9c69-53c8-a66c-7e0f002c0a9f	C67.9	Bladder, NOS	not reported	not reported	NA	66	NA	20	1.09589	Not Reported	1e1175d2-fc30-5381-a34c-3f1d06a32ba4	NA	167	23.6652	female	not hispanic or latino	Dead	white	60	-22249	1953	f9017c5a-3112-5205-ae81-381f1ef0dbc3	NA	246
149	TCGA-FD-A3B3	No	Stage III	stage iii	0	NA	not reported	Trigone of bladder	392	Papillary transitional cell carcinoma	27068	2019-08-08T16:16:53.725780-05:00	no	2011	No	released	NA	7th	T3	NA	8130-03-01	N0	MX	not reported	12f839e8-ea9e-53c6-b764-6b74f431db21	C67.0	Trigone of bladder	not reported	not reported	T2	104.33	NA	32	1.75342	Not Reported	b1eea58f-ef15-59a3-9868-df787dd683aa	NA	170.18	36.024	female	not hispanic or latino	Dead	white	74	-27068	1937	cad0c697-e8e5-5a6a-801b-491787941ae7	NA	974
150	TCGA-FD-A3B4	No	Stage III	stage iii	0	NA	not reported	Lateral wall of bladder	477	Transitional cell carcinoma	20379	2019-08-08T16:16:53.725780-05:00	no	2011	No	released	NA	7th	T4a	NA	8120-03-01	N0	MX	not reported	7a672159-7d3c-5f0a-ba71-e21429300c4e	C67.2	Lateral wall of bladder	not reported	not reported	T2	68	NA	30	1.64384	Not Reported	ae2265ff-fa17-5b1c-86b1-1d03544ffc47	NA	160	26.5625	female	not hispanic or latino	Dead	black or african american	55	-20379	1956	26e5ed2d-a3a2-57b7-a047-fc0275780652	NA	510
151	TCGA-FD-A3B5	No	Stage IV	stage iv	0	NA	not reported	Posterior wall of bladder	NA	Transitional cell carcinoma	31442	2019-08-08T16:16:53.725780-05:00	no	2011	No	released	NA	7th	T2b	NA	8120-03-01	N1	MX	not reported	5fe0cabc-5730-56bf-9597-b34a05036011	C67.4	Posterior wall of bladder	not reported	not reported	T2	72.57	NA	25	1.36986	Not Reported	d52a17af-a04d-5ca2-a27d-07276392c8ba	NA	177.8	22.9559	male	not hispanic or latino	Dead	black or african american	86	-31442	1925	412d2a83-ea8e-541e-b3ec-380bf6ed4bce	2011	272
152	TCGA-FD-A3B6	Not Reported	Stage II	stage ii	0	NA	not reported	Posterior wall of bladder	209	Papillary transitional cell carcinoma	27541	2019-08-08T16:16:53.725780-05:00	yes	2011	No	released	NA	7th	T2b	NA	8130-03-01	N0	MX	not reported	30298f42-74b5-52d3-af7b-f1584c2d2277	C67.4	Posterior wall of bladder	not reported	not reported	T2	72.57	NA	60	3.28767	Not Reported	91072b32-08c4-5d46-b7af-855496b56b86	NA	172.72	24.3261	male	not hispanic or latino	Dead	white	75	-27541	1936	b6f278a3-d228-5361-a5ce-b633d6e432aa	NA	1005
153	TCGA-FD-A3B7	No	Stage III	stage iii	0	NA	not reported	Lateral wall of bladder	NA	Transitional cell carcinoma	24245	2019-08-08T16:16:53.725780-05:00	no	2011	No	released	NA	7th	T3a	NA	8120-03-01	N0	MX	not reported	08ecc8f8-a669-5df7-b3d9-4f19fb6c3365	C67.2	Lateral wall of bladder	not reported	not reported	T2	59.4	NA	25	1.36986	Not Reported	69cd5909-2d88-5712-a843-be3217d22e2c	NA	177	18.9601	male	not hispanic or latino	Dead	black or african american	66	-24245	1945	e23093fc-4c72-5f8e-8e1a-073d544ce658	2011	122
154	TCGA-FD-A3B8	No	Stage II	stage ii	0	NA	not reported	Lateral wall of bladder	384	Transitional cell carcinoma	20555	2019-08-08T16:16:53.725780-05:00	no	2011	No	released	NA	7th	T2b	NA	8120-03-01	N0	MX	not reported	f347e363-0e99-5a7b-ac16-0a8a9e47fef3	C67.2	Lateral wall of bladder	not reported	not reported	T2	92.5	NA	40	2.19178	Not Reported	54af3829-6e77-599c-9361-586db725e5d9	NA	177.8	29.2603	male	hispanic or latino	Alive	white	56	-20555	1955	f076d957-0d6d-5603-9c51-a3a9279b7404	NA	NA
155	TCGA-FD-A3N5	No	Stage II	stage ii	0	NA	not reported	Posterior wall of bladder	363	Transitional cell carcinoma	25342	2019-08-08T16:16:53.725780-05:00	no	2011	No	released	NA	7th	T2b	NA	8120-03-01	N0	MX	not reported	db8d7a27-5179-5ac6-ab5e-50e6b52652b8	C67.4	Posterior wall of bladder	not reported	not reported	NA	NA	NA	40	2.19178	Not Reported	7cfb7b3b-8e14-5931-856f-7c95c6affbc2	NA	NA	NA	male	not hispanic or latino	Dead	black or african american	69	-25342	1942	fd6b537a-1c45-56ba-9dee-f54ba137ca99	NA	685
156	TCGA-FD-A3N6	No	Stage II	stage ii	0	NA	not reported	Anterior wall of bladder	851	Transitional cell carcinoma	15758	2019-08-08T16:16:53.725780-05:00	no	2011	No	released	NA	7th	T2b	NA	8120-03-01	N0	MX	not reported	f30d0bc2-66c9-5ca0-951a-634e38f01ed6	C67.3	Anterior wall of bladder	not reported	not reported	NA	142.88	NA	8.25	0.452055	Not Reported	17723958-272e-5fd1-a982-64233e2be7bd	NA	170.18	49.3349	female	not hispanic or latino	Alive	black or african american	43	-15758	1968	cd3480b2-5c85-57e8-9c82-edb593a3a847	NA	NA
157	TCGA-FD-A3NA	Not Reported	Stage II	stage ii	0	NA	not reported	Posterior wall of bladder	1845	Transitional cell carcinoma	21936	2019-08-08T16:16:53.725780-05:00	yes	2009	No	released	NA	6th	T2b	NA	8120-03-01	N0	MX	not reported	04b26302-055c-5613-906c-7a6feae29a93	C67.4	Posterior wall of bladder	not reported	not reported	NA	80.74	NA	45	2.46575	Not Reported	220ffb3f-4966-50db-8b23-6672e2d6c87c	NA	177.8	25.5403	male	not hispanic or latino	Alive	white	60	-21936	1949	11e853f9-e12d-577a-a176-5f7fe73f0fbb	NA	NA
158	TCGA-FD-A3SJ	Not Reported	Stage IV	stage iv	0	NA	not reported	Lateral wall of bladder	NA	Transitional cell carcinoma	21615	2019-08-08T16:16:53.725780-05:00	yes	2010	No	released	NA	7th	T2b	NA	8120-03-01	N2	MX	not reported	4c40bb6d-f81c-5117-aeaf-58e1a98bf402	C67.2	Lateral wall of bladder	not reported	not reported	NA	79	NA	40	2.19178	Not Reported	431d80e3-0cca-5b2c-945f-d8209e67d5bc	NA	178	24.9337	male	not hispanic or latino	Dead	white	59	-21615	1951	8a3fd71d-526b-57cc-9212-58fa6696b013	2012	739
159	TCGA-FD-A3SL	Not Reported	Stage IV	stage iv	0	NA	not reported	Posterior wall of bladder	683	Transitional cell carcinoma	22020	2019-08-08T16:16:53.725780-05:00	yes	2011	No	released	NA	7th	T4a	NA	8120-03-01	N2	M1	not reported	436d78eb-f26a-5f10-94ce-3dd51f75944a	C67.4	Posterior wall of bladder	not reported	not reported	NA	116	NA	NA	NA	Not Reported	4d0ea27a-3dff-5f35-a75f-a7815ad3abfd	NA	183	34.6382	male	not hispanic or latino	Dead	white	60	-22020	1951	c7d1426a-3604-5823-b3f3-d47efb1fca30	NA	712
160	TCGA-FD-A3SM	Not Reported	Stage IV	stage iv	0	NA	not reported	Lateral wall of bladder	186	Transitional cell carcinoma	25852	2019-08-08T16:16:53.725780-05:00	yes	2011	No	released	NA	7th	T3a	NA	8120-03-01	N2	M1	not reported	fbc6b16f-ff52-5ed2-aeae-c1848ec825d4	C67.2	Lateral wall of bladder	not reported	not reported	NA	98	NA	80	4.38356	Not Reported	6e6f2c5f-582d-52ea-9761-caecf2acc146	NA	188	27.7275	male	not hispanic or latino	Dead	white	70	-25852	1941	0fa14f82-5688-5460-8e10-3f63ed7a3b0e	NA	547
161	TCGA-FD-A3SN	No	Stage III	stage iii	0	NA	not reported	Trigone of bladder	887	Transitional cell carcinoma	29169	2019-08-08T16:16:53.725780-05:00	no	2011	No	released	NA	7th	T3b	NA	8120-03-01	N0	MX	not reported	72cc38b3-ff9d-51c7-859f-2568c745de62	C67.0	Trigone of bladder	not reported	not reported	NA	70	NA	5	0.273973	Not Reported	c0ae7d29-da9f-58a1-ab16-3e003aaaac50	NA	170	24.2215	male	hispanic or latino	Alive	white	79	-29169	1932	8cedbd3d-125a-56bd-b310-b33e96cc1b3e	NA	NA
162	TCGA-FD-A3SO	No	Stage IV	stage iv	0	NA	not reported	Lateral wall of bladder	NA	Transitional cell carcinoma	25147	2019-08-08T16:16:53.725780-05:00	no	2012	No	released	NA	7th	T3a	NA	8120-03-01	N1	MX	not reported	4d1baea0-7f8d-58ff-9ad6-e86e89f978c8	C67.2	Lateral wall of bladder	not reported	not reported	NA	88	NA	30	1.64384	Not Reported	1099dce3-2343-5d21-9faa-bd87f96f7352	NA	185	25.7122	male	not hispanic or latino	Dead	white	68	-25147	1944	674c396c-f100-5740-94b7-70c1032d27cd	2012	168
163	TCGA-FD-A3SP	No	Stage III	stage iii	0	NA	not reported	Posterior wall of bladder	783	Transitional cell carcinoma	22005	2019-08-08T16:16:53.725780-05:00	no	2012	No	released	NA	7th	T3b	NA	8120-03-01	N0	MX	not reported	8974c44b-d5c8-5a46-bf59-f650a94b05f1	C67.4	Posterior wall of bladder	not reported	not reported	NA	96	NA	12	0.657534	Not Reported	f2938484-51b9-5108-9142-b958e670476d	NA	183	28.6661	male	not hispanic or latino	Alive	white	60	-22005	1952	da6da43b-5d7d-5093-8ba2-f411846bb104	NA	NA
164	TCGA-FD-A3SQ	Not Reported	Stage IV	stage iv	0	NA	not reported	Lateral wall of bladder	NA	Transitional cell carcinoma	22687	2019-08-08T16:16:53.725780-05:00	yes	2008	No	released	NA	6th	T3a	NA	8120-03-01	N2	MX	not reported	3899b702-eafc-51a2-aa24-2e36e34fbfde	C67.2	Lateral wall of bladder	not reported	not reported	NA	89	NA	60	3.28767	Not Reported	56e6b584-cc60-52c2-91f2-56eae81f4645	NA	196	23.1674	male	not hispanic or latino	Dead	white	62	-22687	1946	57ce23b0-79bf-51fd-9b3f-312b7df4e34b	2011	1423
165	TCGA-FD-A3SR	Not Reported	Stage IV	stage iv	0	NA	not reported	Posterior wall of bladder	NA	Transitional cell carcinoma	24979	2019-08-08T16:16:53.725780-05:00	yes	2010	No	released	NA	7th	T4a	NA	8120-03-01	N2	MX	not reported	636f1c85-afcb-5dc2-a6ca-1469d789a7e8	C67.4	Posterior wall of bladder	not reported	not reported	NA	103	NA	40	2.19178	Not Reported	f704cd1e-fe62-569c-bda2-49915f8424d4	NA	183	30.7564	male	not hispanic or latino	Dead	white	68	-24979	1942	d2856cc8-8a4e-572b-8e69-66888dccdd7c	2011	602
166	TCGA-FD-A3SS	Not Reported	Stage IV	stage iv	0	NA	not reported	Trigone of bladder	60	Transitional cell carcinoma	24408	2019-08-08T16:16:53.725780-05:00	yes	2012	No	released	NA	7th	T4	NA	8120-03-01	N3	MX	not reported	08898645-96f7-58cc-9337-3775c592604e	C67.0	Trigone of bladder	not reported	not reported	NA	87	NA	30	1.64384	Not Reported	91407386-91e7-5fa5-96fd-ba9639218995	NA	173	29.0688	male	not hispanic or latino	Dead	white	66	-24408	1946	268a0445-a726-5caa-b067-352867d5dacd	NA	391
167	TCGA-FD-A43N	No	Stage III	stage iii	0	NA	not reported	Posterior wall of bladder	699	Transitional cell carcinoma	27833	2019-08-08T16:16:53.725780-05:00	no	2011	No	released	NA	7th	T3a	NA	8120-03-01	N0	MX	not reported	92157042-1f08-5a90-b01c-b7a9345ed7f9	C67.4	Posterior wall of bladder	not reported	not reported	T2	107	NA	112	6.13699	Not Reported	c4408a56-92b7-538d-bf07-73507a6bb7a6	NA	173	35.7513	male	not hispanic or latino	Alive	white	76	-27833	1935	f438ef6e-f2e8-5007-a189-78adf54cb41d	NA	NA
168	TCGA-FD-A43P	Not Reported	Stage II	stage ii	0	NA	not reported	Dome of bladder	832	Transitional cell carcinoma	27201	2019-08-08T16:16:53.725780-05:00	yes	2012	No	released	NA	7th	T2a	NA	8120-03-01	N0	MX	not reported	170299a1-5aaa-563c-8c8b-ee133afebf04	C67.1	Dome of bladder	not reported	not reported	T1	150	NA	44	2.41096	Not Reported	3d943e6c-a299-5b80-b90b-325da6e78521	NA	178	47.3425	male	not hispanic or latino	Alive	black or african american	74	-27201	1938	57471cc5-f542-59bc-8f09-6b4ff40d7298	NA	NA
169	TCGA-FD-A43S	No	Stage III	stage iii	0	NA	not reported	Posterior wall of bladder	455	Transitional cell carcinoma	25993	2019-08-08T16:16:53.725780-05:00	no	2012	No	released	NA	7th	T3b	NA	8120-03-01	N0	MX	not reported	3d333a17-123c-531a-9683-3130e277e67e	C67.4	Posterior wall of bladder	not reported	not reported	T2	61	NA	150	8.21918	Not Reported	8dbf987a-2bcb-5260-aed0-2a6a1e6408dd	NA	157	24.7475	female	not hispanic or latino	Alive	white	71	-25993	1941	da3ed7d7-35ab-5cff-8c7c-f1aef3d76692	NA	NA
170	TCGA-FD-A43U	No	Stage IV	stage iv	0	NA	not reported	Lateral wall of bladder	636	Transitional cell carcinoma	25841	2019-08-08T16:16:53.725780-05:00	no	2012	No	released	NA	7th	T4a	NA	8120-03-01	N2	MX	not reported	34e52e4f-66d1-52ed-b9dc-8ed28a8b52e8	C67.2	Lateral wall of bladder	not reported	not reported	T4	91	NA	20	1.09589	Not Reported	b83563bf-d5f1-55ab-a367-80e7c7fd0780	NA	183	27.1731	male	not hispanic or latino	Alive	white	70	-25841	1942	ca36754f-2cd3-5b07-b745-5ae38fc484cb	NA	NA
171	TCGA-FD-A43X	Not Reported	Stage II	stage ii	0	NA	not reported	Posterior wall of bladder	110	Papillary transitional cell carcinoma	30764	2019-08-08T16:16:53.725780-05:00	yes	2012	No	released	NA	7th	T2a	NA	8130-03-01	N0	MX	not reported	8f9cf785-c249-5fda-b3c7-d02646910ce0	C67.4	Posterior wall of bladder	not reported	not reported	T1	66	NA	60	3.28767	Not Reported	580dff05-837c-5dac-bf93-c65461474c8e	NA	165	24.2424	male	not hispanic or latino	Alive	white	84	-30764	1928	778d714b-52cd-5533-8190-8c8bedb03856	NA	NA
172	TCGA-FD-A43Y	No	Stage III	stage iii	0	NA	not reported	Anterior wall of bladder	369	Transitional cell carcinoma	23889	2019-08-08T16:16:53.725780-05:00	no	2012	No	released	NA	7th	T4	NA	8120-03-01	N0	MX	not reported	00137f74-b3b0-54a4-bca0-9a1477f4a082	C67.3	Anterior wall of bladder	not reported	not reported	T2	107	NA	50	2.73973	Not Reported	ba57b244-bb3f-59fd-843b-4e66591c3333	NA	183	31.9508	male	not hispanic or latino	Dead	white	65	-23889	1947	42f6fa0c-e43c-5191-a0c5-9d037f2445ac	NA	474
173	TCGA-FD-A5BR	No	Stage II	stage ii	0	NA	not reported	Lateral wall of bladder	813	Transitional cell carcinoma	20964	2019-08-08T16:16:53.725780-05:00	no	2012	No	released	NA	7th	T2b	NA	8120-03-01	N0	MX	not reported	e7118b7d-8fb5-5beb-8ca6-cf51254a2b67	C67.2	Lateral wall of bladder	not reported	not reported	NA	121	NA	NA	NA	Not Reported	e4f3737d-a940-5031-a86f-dea62f789815	NA	180	37.3457	male	not hispanic or latino	Alive	white	57	-20964	1955	fea1efee-16b7-563d-a6fd-769cbbc3d765	NA	NA
174	TCGA-FD-A5BS	Not Reported	Stage III	stage iii	0	NA	not reported	Posterior wall of bladder	1639	Transitional cell carcinoma	24963	2019-08-08T16:16:53.725780-05:00	yes	2009	No	released	NA	7th	T3b	NA	8120-03-01	N0	MX	not reported	1a1903ec-744d-5423-a85b-80b5ad22d7a4	C67.4	Posterior wall of bladder	not reported	not reported	NA	NA	NA	NA	NA	Not Reported	1f5022dc-e91d-5fc6-9bd0-f302ea299af5	NA	NA	NA	male	not hispanic or latino	Alive	white	68	-24963	1941	53d33156-b490-5365-a383-71f4ace67de7	NA	NA
175	TCGA-FD-A5BT	Not Reported	Stage III	stage iii	0	NA	not reported	Lateral wall of bladder	NA	Transitional cell carcinoma	30686	2019-08-08T16:16:53.725780-05:00	yes	2011	No	released	NA	7th	T3b	NA	8120-03-01	N0	MX	not reported	e0aff0ac-7a60-5c7a-a946-e944f88fd735	C67.2	Lateral wall of bladder	not reported	not reported	NA	80	NA	40	2.19178	Not Reported	fc2dd6f0-581e-5427-a445-fadb6a89ecc5	NA	188	22.6347	male	not hispanic or latino	Dead	white	84	-30686	1927	c02415ca-104f-5e73-8ca2-48dc3fe7473d	2011	328
176	TCGA-FD-A5BU	No	Stage II	stage ii	0	NA	not reported	Lateral wall of bladder	588	Transitional cell carcinoma	27882	2019-08-08T16:16:53.725780-05:00	no	2012	No	released	NA	7th	T2b	NA	8120-03-01	N0	MX	not reported	0ba3134f-3742-5c6b-a10b-435ac878943a	C67.2	Lateral wall of bladder	not reported	not reported	NA	65	NA	67	3.67123	Not Reported	004ab147-911b-5510-98c1-49fcf403bf5b	NA	167	23.3067	female	not hispanic or latino	Alive	black or african american	76	-27882	1936	b51578ef-1357-53e3-934d-14474c8f661b	NA	NA
177	TCGA-FD-A5BV	No	Stage III	stage iii	0	NA	not reported	Trigone of bladder	NA	Transitional cell carcinoma	17501	2019-08-08T16:16:53.725780-05:00	no	2012	No	released	NA	7th	T3b	NA	8120-03-01	N0	MX	not reported	b8ae52cf-8af1-5e6f-b1e4-1b1d50209e5e	C67.0	Trigone of bladder	not reported	not reported	NA	47	NA	28	1.53425	Not Reported	7f30cf9a-4d3e-5327-a944-2a6ae65a3581	NA	162	17.9089	female	not hispanic or latino	Dead	white	47	-17501	1965	95fe92d1-b1c2-55a4-8f4d-953f7dacbf57	2012	163
178	TCGA-FD-A5BX	Not Reported	Stage IV	stage iv	0	NA	not reported	Posterior wall of bladder	NA	Transitional cell carcinoma	30276	2019-08-08T16:16:53.725780-05:00	yes	2012	No	released	NA	7th	T3b	NA	8120-03-01	N1	MX	not reported	39f361f5-ec1f-56c1-a8a7-fdf62a85e35d	C67.4	Posterior wall of bladder	not reported	not reported	NA	104	NA	111	6.08219	Not Reported	b4a036f4-1384-5964-a6ca-89ce7b211883	NA	175	33.9592	male	not hispanic or latino	Dead	white	82	-30276	1930	02f07625-8676-5273-a2cd-62a26cc320b4	2012	173
179	TCGA-FD-A5BY	Not Reported	Stage III	stage iii	0	NA	not reported	Posterior wall of bladder	251	Transitional cell carcinoma	23080	2019-08-08T16:16:53.725780-05:00	yes	2012	No	released	NA	7th	T3a	NA	8120-03-01	N0	MX	not reported	adbf91cd-b46c-5d7d-974d-e4701cb50dba	C67.4	Posterior wall of bladder	not reported	not reported	NA	73	NA	NA	NA	Not Reported	705ecd31-b93e-585e-be4b-cfa1b61b906b	NA	175	23.8367	female	not hispanic or latino	Alive	white	63	-23080	1949	306c9c09-00bf-54f7-ac53-43ad3cb416ba	NA	NA
180	TCGA-FD-A5BZ	No	Stage IV	stage iv	0	NA	not reported	Anterior wall of bladder	NA	Transitional cell carcinoma	28451	2019-08-08T16:16:53.725780-05:00	no	2009	No	released	NA	6th	T3a	NA	8120-03-01	N1	MX	not reported	cbfde92d-6569-5ee7-ace7-032fef635189	C67.3	Anterior wall of bladder	not reported	not reported	NA	61	NA	NA	NA	Not Reported	7a410912-d315-5f89-8d90-0215650a9276	NA	152	26.4024	female	not hispanic or latino	Dead	white	77	-28451	1932	3053ce37-b702-54bf-a659-84829020c26a	2011	835
181	TCGA-FD-A5C0	No	Stage IV	stage iv	0	NA	not reported	Posterior wall of bladder	407	Transitional cell carcinoma	22500	2019-08-08T16:16:53.725780-05:00	no	2012	No	released	NA	7th	T3a	NA	8120-03-01	N2	MX	not reported	4807ff2f-3a06-5633-9626-7faaf65f8028	C67.4	Posterior wall of bladder	not reported	not reported	NA	93	NA	30	1.64384	Not Reported	97214e7c-8eae-5322-a516-902207dcfb65	NA	186	26.8817	male	not hispanic or latino	Dead	white	61	-22500	1951	03e7a631-df67-51b6-a324-4ec00e38f781	NA	550
182	TCGA-FD-A5C1	Not Reported	Stage III	stage iii	0	NA	not reported	Posterior wall of bladder	1792	Transitional cell carcinoma	22505	2019-08-08T16:16:53.725780-05:00	yes	2009	No	released	NA	7th	T3b	NA	8120-03-01	N0	MX	not reported	f2c6c5d3-6331-5211-91b8-286bb8987ab9	C67.4	Posterior wall of bladder	not reported	not reported	NA	104	NA	NA	NA	Not Reported	7e62b30e-b30d-59c0-a853-3445c80308ce	NA	170	35.9862	female	not hispanic or latino	Alive	white	61	-22505	1948	dfc8c2bb-f325-56a8-bb87-a8e66f49b648	NA	NA
183	TCGA-FD-A62N	No	Stage III	stage iii	0	NA	not reported	Lateral wall of bladder	82	Transitional cell carcinoma	25297	2019-08-08T16:16:53.725780-05:00	no	2012	No	released	NA	7th	T3b	NA	8120-03-01	N0	MX	not reported	6935f9c2-f4aa-500a-b567-ab4d54bf265d	C67.2	Lateral wall of bladder	not reported	not reported	NA	84	NA	10	0.547945	Not Reported	28c70dd6-bd00-533c-bdf0-9ba100ed0eda	NA	182	25.3593	male	not hispanic or latino	Alive	asian	69	-25297	1943	14faed11-f489-5fc3-b1a8-33d257852909	NA	NA
184	TCGA-FD-A62O	No	Stage IV	stage iv	0	NA	not reported	Trigone of bladder	147	Transitional cell carcinoma	27310	2019-08-08T16:16:53.725780-05:00	no	2012	No	released	NA	7th	T3a	NA	8120-03-01	N2	MX	not reported	c849a9a8-048f-5517-ac79-2d0f25ad153e	C67.0	Trigone of bladder	not reported	not reported	NA	65	NA	NA	NA	Not Reported	71da6c89-0e90-5dab-9aeb-1c46a8434df1	NA	183	19.4094	male	not hispanic or latino	Dead	white	74	-27310	1938	a27d77e0-128a-5118-9c99-820ac06f6726	NA	216
185	TCGA-FD-A62P	No	Stage II	stage ii	0	NA	not reported	Posterior wall of bladder	NA	Transitional cell carcinoma	27843	2019-08-08T16:17:35.431076-05:00	no	2012	Yes	released	NA	7th	T2b	NA	8120-03-01	N0	MX	not reported	c41a2f4c-6dfa-5c13-be4c-14d55967e025	C67.4	Posterior wall of bladder	not reported	not reported	NA	110	NA	NA	NA	Not Reported	6410aed2-c732-5523-8d88-62a9f4575f5b	NA	193	29.531	male	not hispanic or latino	Dead	white	76	-27843	1936	951cd549-89d5-5695-a45f-c94d57ad4915	2012	191
186	TCGA-FD-A62S	No	Stage III	stage iii	0	NA	not reported	Posterior wall of bladder	368	Transitional cell carcinoma	22000	2019-08-08T16:17:35.431076-05:00	no	2013	No	released	NA	7th	T3b	NA	8120-03-01	N0	MX	not reported	2cf6942d-9444-505a-a4fc-2cd5ba4eb87b	C67.4	Posterior wall of bladder	not reported	not reported	NA	74	NA	NA	NA	Not Reported	296e3395-4d7a-52ca-8ba9-192698416ce4	NA	160	28.9062	female	not hispanic or latino	Dead	black or african american	60	-22000	1953	7ba08de8-fb13-5c82-8a98-98db45714094	NA	406
187	TCGA-FD-A6TA	No	Stage IV	stage iv	0	NA	not reported	Lateral wall of bladder	1912	Papillary transitional cell carcinoma	21196	2019-08-08T16:17:35.431076-05:00	no	2009	No	released	NA	7th	T3b	NA	8130-03-01	N2	MX	not reported	e022fa2c-2a15-5c85-8572-ce0adb5dd1c7	C67.2	Lateral wall of bladder	not reported	not reported	NA	86	NA	NA	NA	Not Reported	b59db251-f40d-55d2-ac5a-eb71a26cfc63	NA	178	27.143	male	not hispanic or latino	Alive	white	58	-21196	1951	ac678d9f-c599-5b34-8ede-be2de3dfdf6f	NA	NA
188	TCGA-FD-A6TB	Not Reported	Stage III	stage iii	0	NA	not reported	Lateral wall of bladder	572	Transitional cell carcinoma	30185	2019-08-08T16:17:35.431076-05:00	yes	2012	Yes	released	NA	7th	T3a	NA	8120-03-01	N0	MX	not reported	b0c19479-dba8-50b7-b551-d23c83a6c272	C67.2	Lateral wall of bladder	not reported	not reported	T1	62	NA	30	1.64384	Not Reported	32984fdb-427f-5540-8f1a-0bd9bfd6ae16	NA	170	21.4533	male	not hispanic or latino	Alive	white	82	-30185	1930	70e013f1-fbee-562b-ba46-3bce59b70e12	NA	NA
189	TCGA-FD-A6TC	Not Reported	Stage III	stage iii	0	NA	not reported	Posterior wall of bladder	187	Transitional cell carcinoma	28963	2019-08-08T16:17:35.431076-05:00	yes	2013	No	released	NA	7th	T4a	NA	8120-03-01	N0	MX	not reported	1504b84b-3daa-5b16-b701-9853580c2915	C67.4	Posterior wall of bladder	not reported	not reported	T2	57	NA	10	0.547945	Not Reported	ee6837e4-99f6-5576-be9f-8c26f889cb3f	NA	160	22.2656	female	not hispanic or latino	Alive	white	79	-28963	1934	79dd5297-cbc0-57dc-92ed-2a63c3947116	NA	NA
190	TCGA-FD-A6TD	Not Reported	Stage III	stage iii	0	NA	not reported	Anterior wall of bladder	204	Transitional cell carcinoma	28328	2019-08-08T16:17:35.431076-05:00	yes	2012	No	released	NA	7th	T3a	NA	8120-03-01	N0	MX	not reported	3cbf4d2f-6956-5a6b-b950-78935ae4c7f0	C67.3	Anterior wall of bladder	not reported	not reported	T1	148	NA	NA	NA	Not Reported	97aeae8c-93a0-51fb-a5f5-d43addf9fe77	NA	193	39.7326	male	not hispanic or latino	Dead	white	77	-28328	1935	451cbae1-4f01-5fac-8f5c-53d933efe33f	NA	386
191	TCGA-FD-A6TE	No	Stage IV	stage iv	0	NA	not reported	Trigone of bladder	376	Transitional cell carcinoma	19874	2019-08-08T16:17:35.431076-05:00	no	2013	No	released	NA	7th	T3a	NA	8120-03-01	N2	MX	not reported	a97f59bf-e567-54fa-ac35-11e11f14a069	C67.0	Trigone of bladder	not reported	not reported	NA	65	NA	20	1.09589	Not Reported	7a381b26-952b-5073-8144-93c7d24052cc	NA	180	20.0617	male	not hispanic or latino	Alive	white	54	-19874	1959	76e0bcb2-e947-54b7-a297-804a49226eb9	NA	NA
192	TCGA-FD-A6TF	No	Stage IV	stage iv	0	NA	not reported	Lateral wall of bladder	63	Transitional cell carcinoma	29317	2019-08-08T16:17:35.431076-05:00	no	2013	No	released	NA	7th	T3b	NA	8120-03-01	N2	M1	not reported	19a0a64e-bd77-5630-93a2-d966b65fc894	C67.2	Lateral wall of bladder	not reported	not reported	T2	81	NA	NA	NA	Not Reported	1ccf0fbf-f159-5941-a033-46a2e3dd3fc8	NA	152	35.0589	female	not hispanic or latino	Dead	white	80	-29317	1933	49cca15e-3fcf-5b4b-8d60-a91375e0e8a1	NA	69
193	TCGA-FD-A6TG	No	Stage IV	stage iv	0	NA	not reported	Lateral wall of bladder	81	Transitional cell carcinoma	26893	2019-08-08T16:17:35.431076-05:00	no	2013	No	released	NA	7th	T3a	NA	8120-03-01	N2	MX	not reported	823101aa-82c2-5029-b013-8d883fe3669f	C67.2	Lateral wall of bladder	not reported	not reported	T2	76	NA	10	0.547945	Not Reported	d61ce462-6b52-5339-96bc-4ed01c27d665	NA	174	25.1024	male	not hispanic or latino	Dead	white	73	-26893	1940	7206239f-bcd3-50f8-9f0d-d3c3e353ea73	NA	93
194	TCGA-FD-A6TH	Not Reported	Stage IV	stage iv	0	NA	not reported	Trigone of bladder	67	Transitional cell carcinoma	23236	2019-08-08T16:17:35.431076-05:00	yes	2013	Yes	released	NA	7th	T3	NA	8120-03-01	N2	MX	not reported	bdb1ef95-0ed2-535b-be0b-13fc38f7fb28	C67.0	Trigone of bladder	not reported	not reported	T2	80	NA	45	2.46575	Not Reported	fb0422d9-4d92-5c58-8b42-e439fe92d544	NA	175	26.1224	male	not hispanic or latino	Dead	white	63	-23236	1950	a0badd6f-99b3-5da2-839b-dbda91fce47a	NA	131
195	TCGA-FD-A6TI	No	Stage IV	stage iv	0	NA	not reported	Anterior wall of bladder	122	Transitional cell carcinoma	26874	2019-08-08T16:17:35.431076-05:00	no	2013	No	released	NA	7th	T4b	NA	8120-03-01	N1	MX	not reported	f31c3ee3-0f2a-518c-80f4-da61c7c637e4	C67.3	Anterior wall of bladder	not reported	not reported	T2	109	NA	NA	NA	Not Reported	744a624d-094b-583b-a283-edcc16c054d6	NA	155	45.3694	male	not hispanic or latino	Dead	white	73	-26874	1940	335cc9ea-44cf-59ad-990c-8d424f2cba58	NA	294
196	TCGA-FD-A6TK	No	Stage III	stage iii	0	NA	not reported	Anterior wall of bladder	330	Transitional cell carcinoma	21942	2019-08-08T16:17:35.431076-05:00	no	2013	No	released	NA	7th	T3a	NA	8120-03-01	N0	MX	not reported	ff8d8bce-6d2f-5be5-a555-adba024968d6	C67.3	Anterior wall of bladder	not reported	not reported	T2	54	NA	15	0.821918	Not Reported	10550f9f-16da-51a2-9df4-d626ea45dd56	NA	156	22.1893	male	not hispanic or latino	Alive	white	60	-21942	1953	16269f6c-28e4-5842-a157-66289ff89a02	NA	NA
197	TCGA-FJ-A3Z7	Not Reported	Stage IV	stage iv	0	NA	not reported	Bladder, NOS	945	Transitional cell carcinoma	28052	2019-08-08T16:17:35.431076-05:00	yes	2010	Yes	released	NA	7th	T4a	NA	8120-03-01	N2	MX	not reported	8d98d241-111a-5539-bfc1-982f57c84682	C67.9	Bladder, NOS	not reported	not reported	NA	84	NA	NA	NA	Not Reported	59ce5e72-38e1-5930-9c50-09af083741a7	NA	175	27.4286	male	not hispanic or latino	Alive	white	76	-28052	1934	c74ff264-0518-5120-8eb2-5890ff8a482c	NA	NA
198	TCGA-FT-A3EE	No	Stage III	stage iii	0	NA	not reported	Bladder neck	NA	Transitional cell carcinoma	29293	2019-08-08T16:17:35.431076-05:00	no	2011	No	released	NA	7th	T4a	NA	8120-03-01	N0	MX	not reported	c1f5e919-2af5-5802-b503-494da19b380b	C67.5	Bladder neck	not reported	not reported	NA	77	NA	NA	NA	Not Reported	8b0d977c-56c9-5c90-8f7f-4fee1cb51035	NA	162	29.34	female	not hispanic or latino	Dead	white	80	-29293	1931	65cb0b06-b28e-5fd5-99bd-83b69f3c3917	2011	99
199	TCGA-FT-A61P	Not Reported	Stage IV	stage iv	0	NA	not reported	Bladder, NOS	337	Transitional cell carcinoma	28082	2019-08-08T16:17:35.431076-05:00	yes	2013	No	released	NA	7th	T3b	NA	8120-03-01	N2	MX	not reported	cfd3650c-fd00-50ee-853f-64f4f4e54240	C67.9	Bladder, NOS	not reported	not reported	NA	88	NA	4	0.219178	Not Reported	6547a0a3-06bc-5158-9634-5e971b66ddf0	NA	170	30.4498	male	not hispanic or latino	Alive	white	76	-28082	1937	700c8415-94e9-5711-a122-84c87262bb2c	NA	NA
200	TCGA-G2-A2EO	No	Stage III	stage iii	0	NA	not reported	Anterior wall of bladder	1072	Transitional cell carcinoma	25440	2019-08-08T16:17:35.431076-05:00	no	2009	No	released	NA	6th	T3a	NA	8120-03-01	N0	M0	not reported	2a2474b8-914e-5623-9d0e-0882a91c4e81	C67.3	Anterior wall of bladder	not reported	not reported	NA	89.2	NA	NA	NA	Not Reported	8be90731-573f-5b15-b88d-0350581f1a5e	NA	182	26.9291	male	not hispanic or latino	Dead	white	69	-25440	1940	e81271ac-532d-5adc-9e59-2d028a548bd9	NA	1804
201	TCGA-G2-A2ES	Not Reported	Stage II	stage ii	0	NA	not reported	Bladder, NOS	525	Transitional cell carcinoma	31293	2019-08-08T16:17:35.431076-05:00	yes	2009	No	released	NA	6th	T3b	NA	8120-03-01	N0	M0	not reported	d701d225-efe4-568e-be12-f28996929a7c	C67.9	Bladder, NOS	not reported	not reported	NA	91.9	NA	65	3.56164	Not Reported	1435a694-db16-5d1d-9f9e-0c062d0694a5	NA	177	29.3338	male	not hispanic or latino	Dead	white	85	-31293	1924	66f8487f-c6d2-5d92-b42f-d3409fdc0c37	NA	1004
202	TCGA-G2-AA3B	No	Stage II	stage ii	0	NA	not reported	Bladder, NOS	2008	Transitional cell carcinoma	27646	2019-08-08T16:17:35.431076-05:00	no	2009	No	released	NA	6th	T2	NA	8120-03-01	N0	M0	not reported	11c9b8b3-86a3-5c03-8661-ce840c360812	C67.9	Bladder, NOS	not reported	not reported	T2	76	NA	26	1.42466	Not Reported	e94b4643-3e52-50b0-9a52-7e048329a74c	NA	167	27.2509	female	not hispanic or latino	Alive	white	75	-27646	1934	f49e8ecf-011e-5689-82ca-a2e48a52da13	NA	NA
203	TCGA-G2-AA3C	No	Stage IV	stage iv	0	NA	not reported	Bladder, NOS	NA	Transitional cell carcinoma	24267	2019-08-08T16:17:35.431076-05:00	no	2009	No	released	NA	6th	T3b	NA	8120-03-01	N1	M0	not reported	a4754bd3-61cc-5605-b231-cb40afc62690	C67.9	Bladder, NOS	not reported	not reported	T3	90	NA	4	0.219178	Not Reported	3fde8b05-f763-5c7f-9776-0c5d94eefe91	NA	184	26.5832	male	not hispanic or latino	Dead	white	66	-24267	1943	cf798d40-060d-543f-b923-07591d9784f6	2009	211
204	TCGA-G2-AA3D	No	Stage IV	stage iv	0	NA	not reported	Bladder, NOS	2139	Transitional cell carcinoma	22205	2019-08-08T16:17:35.431076-05:00	no	2009	No	released	NA	6th	T3	NA	8120-03-01	N2	M0	not reported	6d2d817d-0334-5ba5-a750-b96ef60bdc94	C67.9	Bladder, NOS	not reported	not reported	T2	107	NA	25	1.36986	Not Reported	e2afb5a9-95e7-597f-a78e-52a576275e52	NA	171	36.5925	male	not hispanic or latino	Alive	white	60	-22205	1949	6745176c-efca-5a9b-a27d-4cf3fe41cd0d	NA	NA
205	TCGA-G2-AA3F	No	Stage IV	stage iv	0	NA	not reported	Bladder, NOS	893	Transitional cell carcinoma	28457	2019-08-08T16:17:35.431076-05:00	no	2012	No	released	NA	7th	T3	NA	8120-03-01	N1	M0	not reported	a730f3f4-0822-59c1-a0c4-4020b1342b86	C67.9	Bladder, NOS	not reported	not reported	T2	91	NA	108	5.91781	Not Reported	c0f700f9-54e1-58a5-8cef-5239212858b8	NA	173	30.4053	male	not hispanic or latino	Alive	white	77	-28457	1935	3e0642d7-90e4-59be-9226-302a17eebf36	NA	NA
206	TCGA-GC-A3BM	No	Stage II	stage ii	0	NA	not reported	Dome of bladder	88	Transitional cell carcinoma	25609	2019-08-08T16:17:35.431076-05:00	no	2010	No	released	NA	7th	T2b	NA	8120-03-01	N0	M0	not reported	1c09a7b9-0a93-5a3f-84e9-8010c0e86378	C67.1	Dome of bladder	not reported	not reported	NA	86	NA	30	1.64384	Not Reported	778627ac-4b18-5ae3-8a94-6eb04c691278	NA	175	28.0816	male	not hispanic or latino	Dead	white	70	-25609	1940	d856cf7f-3e38-5370-b2d3-716dc3652816	NA	651
207	TCGA-GC-A3I6	No	Stage III	stage iii	0	NA	not reported	Bladder, NOS	68	Transitional cell carcinoma	16504	2019-08-08T16:17:35.431076-05:00	no	2011	No	released	NA	7th	T3a	NA	8120-03-01	N0	M0	not reported	0a7550d5-165b-5e74-bcde-6d72098ab14c	C67.9	Bladder, NOS	not reported	not reported	NA	81	NA	NA	NA	Not Reported	c57d1f59-1375-551f-823a-e7de3a7bf51c	NA	172	27.3797	male	not hispanic or latino	Dead	white	45	-16504	1966	838b36a7-3150-55ae-b848-8ebc11016b25	NA	630
208	TCGA-GC-A3OO	No	Stage II	stage ii	0	NA	not reported	Bladder, NOS	481	Transitional cell carcinoma	29065	2019-08-08T16:17:35.431076-05:00	no	2011	No	released	NA	7th	T2b	NA	8120-03-01	N0	M0	not reported	4d51b5fd-9656-5d5d-9b90-83b9f56ad6bd	C67.9	Bladder, NOS	not reported	not reported	T2b	130	NA	NA	NA	Not Reported	b086615d-4445-5e07-b820-f08ce43f3b7b	NA	183	38.8187	male	not hispanic or latino	Alive	white	79	-29065	1932	d5311ddc-aef9-5139-b102-e30910ae5129	NA	NA
209	TCGA-GC-A3RB	No	Stage III	stage iii	0	NA	not reported	Bladder, NOS	582	Transitional cell carcinoma	20021	2019-08-08T16:17:35.431076-05:00	no	2011	No	released	NA	7th	T3b	NA	8120-03-01	N0	M0	not reported	dd9c14f3-3c34-59b9-a848-414348c9a543	C67.9	Bladder, NOS	not reported	not reported	T3b	NA	NA	40	2.19178	Not Reported	1ebc732e-1e8b-5d97-8fb4-f7ccecf4511d	NA	NA	NA	male	not hispanic or latino	Alive	white	54	-20021	1957	5e946712-5e5d-590d-8ab4-eae1685ae7a5	NA	NA
210	TCGA-GC-A3RC	No	Stage II	stage ii	0	NA	not reported	Bladder, NOS	484	Transitional cell carcinoma	21668	2019-08-08T16:17:35.431076-05:00	no	2011	No	released	NA	7th	T2b	NA	8120-03-01	N0	M0	not reported	41dfe3db-ffb5-5f31-958a-9cf6373aaa19	C67.9	Bladder, NOS	not reported	not reported	T2b	111	NA	NA	NA	Not Reported	4c90bd69-987e-5ac9-a645-e03ee749206c	NA	175	36.2449	male	not hispanic or latino	Alive	white	59	-21668	1952	39b06e40-da6b-55ce-97f5-22878f9bc8f6	NA	NA
211	TCGA-GC-A3RD	No	Stage III	stage iii	0	NA	not reported	Trigone of bladder	428	Transitional cell carcinoma	30529	2019-08-08T16:17:35.431076-05:00	no	2011	No	released	NA	7th	T3a	NA	8120-03-01	N0	M0	not reported	ed523288-ac9e-552b-85bb-ee7a9aee7514	C67.0	Trigone of bladder	not reported	not reported	NA	71	NA	NA	NA	Not Reported	c40bb7c4-9bbc-56d4-b9c7-ebbd3a5815f6	NA	157	28.8044	female	not hispanic or latino	Alive	white	83	-30529	1928	ba1f7b1a-988a-5f82-acf3-5e994b6163b4	NA	NA
212	TCGA-GC-A3WC	Not Reported	Stage III	stage iii	0	NA	not reported	Bladder, NOS	540	Transitional cell carcinoma	29295	2019-08-08T16:17:35.431076-05:00	yes	2011	No	released	NA	7th	T3	NA	8120-03-01	N0	MX	not reported	21228792-dd85-5b8a-bf32-a2eae772f41a	C67.9	Bladder, NOS	not reported	not reported	NA	62	NA	14	0.767123	Not Reported	9b282bb5-c687-54e6-9fdf-f7866ac864ef	NA	152	26.8352	female	not hispanic or latino	Alive	white	80	-29295	1931	7733ebc9-dd99-548b-af51-0b802858bec9	NA	NA
213	TCGA-GC-A3YS	No	Stage IV	stage iv	0	NA	not reported	Bladder, NOS	758	Transitional cell carcinoma	22515	2019-08-08T16:17:35.431076-05:00	no	2012	No	released	NA	7th	T3a	NA	8120-03-01	N1	MX	not reported	6ada1e41-4e02-5272-99d5-644fd0c14fb5	C67.9	Bladder, NOS	not reported	not reported	NA	81	NA	58	3.17808	Not Reported	0ae57489-fa9f-5a7c-ab89-69c2f1d55359	NA	185	23.6669	male	not hispanic or latino	Alive	white	61	-22515	1951	c326b088-d437-556f-8c4c-2ae79102bc62	NA	NA
214	TCGA-GC-A4ZW	No	Stage III	stage iii	0	NA	not reported	Bladder, NOS	15	Transitional cell carcinoma	25964	2019-08-08T16:17:35.431076-05:00	no	2012	No	released	NA	7th	T3a	NA	8120-03-01	N0	M0	not reported	15fd4483-b9fa-5efb-9050-a33cfd9dd2da	C67.9	Bladder, NOS	not reported	not reported	T3	89	NA	NA	NA	Not Reported	791d3084-7d42-552e-8029-933ed71054c0	NA	183	26.5759	male	not hispanic or latino	Alive	white	71	-25964	1941	02187b46-c624-58d5-95a6-544d9b6037bc	NA	NA
215	TCGA-GC-A6I1	No	Stage II	stage ii	0	NA	not reported	Bladder, NOS	0	Transitional cell carcinoma	32872	2019-08-08T16:17:35.431076-05:00	no	2012	No	released	NA	7th	T2b	NA	8120-03-01	N0	MX	not reported	ce6beb0f-1164-5e48-8ca6-d79f4c573b35	C67.9	Bladder, NOS	not reported	not reported	T2b	61	NA	NA	NA	Not Reported	0f917154-d0a0-5c73-8cf7-a8abf05fcf2c	NA	162	23.2434	female	not hispanic or latino	Dead	white	90	-32872	1922	ca1c82fc-fff4-57b3-b20c-0dfe9f13d56a	NA	0
216	TCGA-GC-A6I3	No	Stage IV	stage iv	0	NA	not reported	Bladder, NOS	0	Transitional cell carcinoma	32872	2019-08-08T16:17:35.431076-05:00	no	2013	No	released	NA	7th	T3a	NA	8120-03-01	N1	MX	not reported	100ac192-0981-58ec-8734-b54512416b2e	C67.9	Bladder, NOS	not reported	not reported	T3a	132	NA	NA	NA	Not Reported	28b02413-7097-5366-802a-877aafce69f5	NA	139	68.3194	female	not hispanic or latino	Alive	black or african american	90	-32872	1923	e20a5b08-8b7e-50a7-8773-274a85b7a2c8	NA	NA
217	TCGA-GD-A2C5	No	Stage IV	stage iv	0	NA	not reported	Bladder, NOS	812	Transitional cell carcinoma	19498	2019-08-08T16:17:35.431076-05:00	no	2011	No	released	NA	7th	T3a	NA	8120-03-01	N2	MX	not reported	870f150b-96ab-535d-943c-923968f71a41	C67.9	Bladder, NOS	not reported	not reported	NA	54	NA	31	1.69863	Not Reported	38f332cf-2700-5a71-8167-dd809d32398b	NA	149	24.3232	female	not hispanic or latino	Alive	white	53	-19498	1958	208a3f03-443c-58b9-b020-5d02d8865a7e	NA	NA
218	TCGA-GD-A3OP	No	Stage IV	stage iv	0	NA	not reported	Bladder, NOS	64	Transitional cell carcinoma	30956	2019-08-08T16:17:35.431076-05:00	no	2011	No	released	NA	7th	T4a	NA	8120-03-01	N2	MX	not reported	eb33f4c4-5a01-5da3-a735-b6fa9b706657	C67.9	Bladder, NOS	not reported	not reported	NA	NA	NA	NA	NA	Not Reported	897e56dc-1f09-5203-a594-c79340889c62	NA	NA	NA	female	not hispanic or latino	Alive	white	84	-30956	1927	5f4725ee-f7e9-5c1f-92a7-cadf8407ab33	NA	NA
219	TCGA-GD-A3OQ	No	Stage IV	stage iv	0	NA	not reported	Bladder, NOS	95	Transitional cell carcinoma	17682	2019-08-08T16:17:35.431076-05:00	no	2011	No	released	NA	7th	T4a	NA	8120-03-01	N1	MX	not reported	06be2b44-a613-51e1-8888-5bba9ffea8a0	C67.9	Bladder, NOS	not reported	not reported	T2	NA	NA	31	1.69863	Not Reported	eb45ba1b-25d4-5588-af1f-aeef4768c855	NA	NA	NA	male	not hispanic or latino	Alive	white	48	-17682	1963	def9d36b-00cd-5135-bae9-2f44cba27d54	NA	NA
220	TCGA-GD-A6C6	No	Stage III	stage iii	0	NA	not reported	Bladder, NOS	67	Transitional cell carcinoma	23631	2019-08-08T16:17:35.431076-05:00	no	2012	No	released	NA	7th	T3a	NA	8120-03-01	N0	MX	not reported	74767c77-1c23-5151-9559-5f94b20893e7	C67.9	Bladder, NOS	not reported	not reported	T2	57	NA	45	2.46575	Not Reported	6dcfbd89-8294-5f4a-b06b-e02a02105a82	NA	172	19.2672	male	not hispanic or latino	Alive	white	64	-23631	1948	fec7d402-1947-5ff2-a5ac-539661af20b3	NA	NA
221	TCGA-GD-A76B	No	Stage II	stage ii	0	NA	not reported	Bladder, NOS	224	Transitional cell carcinoma	31571	2019-08-08T16:17:35.431076-05:00	no	2013	No	released	NA	7th	T2b	NA	8120-03-01	N0	MX	not reported	c1ac30a6-8fef-56ad-959d-9b3a4da010f9	C67.9	Bladder, NOS	not reported	not reported	T2a	71	NA	NA	NA	Not Reported	cb85f60c-8263-5266-9b9d-8eb7897322be	NA	165	26.079	female	not hispanic or latino	Dead	white	86	-31571	1927	844e1fd8-4a48-5a59-b962-e1570bb57b76	NA	NA
222	TCGA-GU-A42P	No	Stage IV	stage iv	0	NA	not reported	Bladder, NOS	195	Transitional cell carcinoma	26546	2019-08-08T16:18:08.484365-05:00	no	2012	No	released	NA	7th	T3a	NA	8120-03-01	N1	M0	not reported	214dd7fe-05b5-5d8a-9eef-ae869d75aae7	C67.9	Bladder, NOS	not reported	not reported	NA	80	NA	38	2.08219	Not Reported	895721e0-4902-5ebb-b0ce-165866de33fd	NA	183	23.8884	male	not hispanic or latino	Dead	white	72	-26546	1940	883e9711-cb3d-5ed0-a5d1-5e3cf2305694	NA	332
223	TCGA-GU-A42Q	No	Stage III	stage iii	0	NA	not reported	Bladder, NOS	231	Transitional cell carcinoma	24534	2019-08-08T16:18:08.484365-05:00	no	2012	No	released	NA	7th	T3b	NA	8120-03-01	N0	M0	not reported	d45d0d4b-ea73-5905-a254-18d78e4f2f0d	C67.9	Bladder, NOS	not reported	not reported	NA	89	NA	57	3.12329	Not Reported	22160bde-76f4-5f6c-9909-17df08d722c2	NA	185	26.0044	male	not hispanic or latino	Dead	white	67	-24534	1945	03de66b2-1a23-52f3-9fd5-a9bf762ea6cd	NA	344
224	TCGA-GU-A42R	No	Stage IV	stage iv	0	NA	not reported	Bladder, NOS	344	Transitional cell carcinoma	25134	2019-08-08T16:18:08.484365-05:00	no	2012	No	released	NA	7th	T4a	NA	8120-03-01	N2	MX	not reported	29f6ef3b-4a41-504d-a20c-6c0a47a10fdc	C67.9	Bladder, NOS	not reported	not reported	T2b	102	NA	20	1.09589	Not Reported	3ce695c3-204c-5187-adc4-e60d0cd80e6e	NA	180	31.4815	male	not hispanic or latino	Dead	white	68	-25134	1944	7b2555ee-88d5-54d4-8de7-49a0da64381a	NA	577
225	TCGA-GU-A762	No	Stage IV	stage iv	0	NA	not reported	Bladder, NOS	62	Transitional cell carcinoma	31812	2019-08-08T16:18:08.484365-05:00	no	2012	No	released	NA	7th	T4a	NA	8120-03-01	N2	MX	not reported	7ba60159-12de-5de5-af19-2f2ffe43cd4d	C67.9	Bladder, NOS	not reported	not reported	NA	75	NA	NA	NA	Not Reported	f092d1c6-4480-577f-be72-5b9887d79d76	NA	182	22.6422	male	not hispanic or latino	Dead	white	87	-31812	1925	014b2876-9fbd-526e-8a08-56dd64bc0352	NA	232
226	TCGA-GU-A763	Not Reported	Stage III	stage iii	0	NA	not reported	Lateral wall of bladder	997	Transitional cell carcinoma	26527	2019-08-08T16:18:08.484365-05:00	yes	2012	No	released	NA	7th	T4	NA	8120-03-01	N0	M0	not reported	18044ef1-3498-50b1-8fb7-59f484ccb517	C67.2	Lateral wall of bladder	not reported	not reported	NA	73	NA	45	2.46575	Not Reported	607fc1bd-72c2-542a-b9d3-fd72d84a914c	NA	172	24.6755	male	not hispanic or latino	Alive	white	72	-26527	1940	3a794864-8fec-5814-b491-d94ab1e2f172	NA	NA
227	TCGA-GU-A764	No	Stage II	stage ii	0	NA	not reported	Anterior wall of bladder	610	Transitional cell carcinoma	24343	2019-08-08T16:18:08.484365-05:00	no	2012	No	released	NA	7th	T2b	NA	8120-03-01	N0	MX	not reported	a62df349-1b22-5c11-a6a3-e95f5d601e7b	C67.3	Anterior wall of bladder	not reported	not reported	NA	73	NA	19	1.0411	Not Reported	29dda733-921d-5056-b9fa-1db9b8cbc251	NA	182	22.0384	male	not hispanic or latino	Alive	white	66	-24343	1946	2a07a7a0-456e-5cee-9039-5523d1d8db86	NA	NA
228	TCGA-GU-A766	No	Stage II	stage ii	0	NA	not reported	Bladder, NOS	480	Transitional cell carcinoma	22774	2019-08-08T16:18:08.484365-05:00	no	2013	No	released	NA	7th	T2a	NA	8120-03-01	N0	MX	not reported	def0c4d2-8808-5844-afda-1cfe778ea1cf	C67.9	Bladder, NOS	not reported	not reported	NA	102	NA	NA	NA	Not Reported	c923087e-61d7-56ee-8331-021baceb17eb	NA	175	33.3061	male	not hispanic or latino	Alive	white	62	-22774	1951	180d36a7-9b8f-53bf-bcc7-a733a206490a	NA	NA
229	TCGA-GU-A767	No	Stage IV	stage iv	0	NA	not reported	Bladder, NOS	NA	Transitional cell carcinoma	29739	2019-08-08T16:18:08.484365-05:00	no	2012	No	released	NA	7th	T3b	NA	8120-03-01	N2	MX	not reported	df6c8cd5-0dd2-51a1-aaa3-8f0a5fdae6bb	C67.9	Bladder, NOS	not reported	not reported	NA	78	NA	NA	NA	Not Reported	1548e17d-90e0-5113-9f8e-4223d23eb1f7	NA	185	22.7904	male	not hispanic or latino	Dead	white	81	-29739	1931	2074f406-4fef-5017-b5e2-543075a3dc24	2012	144
230	TCGA-GU-AATO	No	Stage IV	stage iv	0	NA	not reported	Bladder, NOS	NA	Transitional cell carcinoma	27684	2019-08-08T16:18:08.484365-05:00	no	2013	No	released	NA	7th	T4a	NA	8120-03-01	N2	MX	not reported	f33e0c25-495e-505d-bd05-b66b1cd28a93	C67.9	Bladder, NOS	not reported	not reported	T2	68	NA	20	1.09589	Not Reported	e0c9a2e4-0bc9-5b0d-b95d-9a6c004d1438	NA	180	20.9877	male	not hispanic or latino	Dead	white	75	-27684	1938	7e0a90ce-9847-5bfc-8851-feaf3ea5bb0b	2013	324
231	TCGA-GU-AATP	Not Reported	Stage IV	stage iv	0	NA	not reported	Lateral wall of bladder	1003	Transitional cell carcinoma	27049	2019-08-08T16:18:08.484365-05:00	yes	2012	No	released	NA	7th	T2	NA	8120-03-01	N2	MX	not reported	e4a9cde6-7172-5e93-a3b0-bb1eb50875bd	C67.2	Lateral wall of bladder	not reported	not reported	T1	118	NA	14	0.767123	Not Reported	d736c4cb-52f2-558d-896c-d2db7f5d0ced	NA	185	34.4777	male	not hispanic or latino	Alive	white	74	-27049	1938	35c3e0a7-8086-5e9c-a0ec-98622b7c9ec6	NA	NA
232	TCGA-GU-AATQ	No	Stage III	stage iii	0	NA	not reported	Bladder, NOS	NA	Transitional cell carcinoma	25185	2019-08-08T16:18:08.484365-05:00	no	2013	No	released	NA	7th	T3b	NA	8120-03-01	N0	MX	not reported	72441939-dce5-52ac-a5b2-2adf6dd85ce8	C67.9	Bladder, NOS	not reported	not reported	T2	73	NA	30	1.64384	Not Reported	7624c7a3-b0ce-5b26-ab2a-43ab633e966c	NA	170	25.2595	male	not hispanic or latino	Dead	white	68	-25185	1945	4b210b10-030f-5960-b9e0-82def1b47abd	2013	213
233	TCGA-GV-A3JV	No	Stage IV	stage iv	0	NA	not reported	Bladder, NOS	134	Transitional cell carcinoma	24243	2019-08-08T16:18:08.484365-05:00	no	2011	No	released	NA	7th	T3b	NA	8120-03-01	N1	MX	not reported	581e66c1-0add-5ab5-ba2b-eb573ec73460	C67.9	Bladder, NOS	not reported	not reported	T3	76.7	NA	90	4.93151	Not Reported	d07527ff-104e-55f0-a105-e05f8c638882	NA	172.7	25.7164	male	not hispanic or latino	Dead	white	66	-24243	1945	50ce3c79-e43b-55e2-a214-97c4a877ecdb	NA	434
234	TCGA-GV-A3JX	No	Stage III	stage iii	0	NA	not reported	Bladder, NOS	581	Transitional cell carcinoma	21888	2019-08-08T16:18:08.484365-05:00	no	2011	No	released	NA	7th	T3b	NA	8120-03-01	N0	MX	not reported	b81c34da-c4af-5cb6-b797-91655c9d7c86	C67.9	Bladder, NOS	not reported	not reported	NA	63.3	NA	80	4.38356	Not Reported	6ed089ff-2d75-55a9-969e-63fb83ad6b3f	NA	170.2	21.8517	male	not hispanic or latino	Alive	white	59	-21888	1952	2419efc3-fd66-5689-8250-1a99995e7514	NA	NA
235	TCGA-GV-A3JZ	Not Reported	Stage IV	stage iv	0	NA	not reported	Bladder, NOS	603	Transitional cell carcinoma	20420	2019-08-08T16:18:08.484365-05:00	yes	2011	No	released	NA	7th	T4a	NA	8120-03-01	N3	MX	not reported	5002ce18-3c71-5703-ad89-0dae9fa7f7b1	C67.9	Bladder, NOS	not reported	not reported	NA	84	NA	15	0.821918	Not Reported	1b622a0e-6481-5aa7-946e-cf20db7c1cf3	NA	183	25.0829	male	not hispanic or latino	Alive	white	55	-20420	1956	fc446ba6-4b5e-5ee7-9d53-8bc5561fc4fc	NA	NA
236	TCGA-GV-A3QF	No	Stage IV	stage iv	0	NA	not reported	Anterior wall of bladder	232	Transitional cell carcinoma	28890	2019-08-08T16:18:08.484365-05:00	no	2011	No	released	NA	7th	T3b	NA	8120-03-01	N2	MX	not reported	425dd7e0-ab2b-59db-91dd-3051d98ddee2	C67.3	Anterior wall of bladder	not reported	not reported	NA	74	NA	60	3.28767	Not Reported	ccf07cc8-f629-5942-8763-7688d2df2e48	NA	177	23.6203	male	not hispanic or latino	Dead	white	79	-28890	1932	6c4f8522-4f99-50f6-865d-b40cbcc3d666	NA	617
237	TCGA-GV-A3QI	No	Stage III	stage iii	0	NA	not reported	Posterior wall of bladder	1110	Transitional cell carcinoma	17383	2019-08-08T16:18:08.484365-05:00	no	2011	No	released	NA	7th	T3b	NA	8120-03-01	N0	MX	not reported	a9e3548e-d221-5808-a9be-e82e157a5853	C67.4	Posterior wall of bladder	not reported	not reported	NA	77	NA	35	1.91781	Not Reported	7d0c7aa3-0f9d-553b-8e05-95663e14cdc9	NA	170	26.6436	male	not hispanic or latino	Alive	white	47	-17383	1964	cb67b71b-b161-56e4-8351-7f3a57eeb27d	NA	NA
238	TCGA-GV-A3QK	Not Reported	Stage IV	stage iv	0	NA	not reported	Bladder, NOS	832	Transitional cell carcinoma	20802	2019-08-08T16:18:08.484365-05:00	yes	2012	No	released	NA	7th	T4a	NA	8120-03-01	N2	M0	not reported	12e2402b-379b-516f-8ac9-dbb33959d547	C67.9	Bladder, NOS	not reported	not reported	NA	83	NA	45	2.46575	Not Reported	449e6b8e-0e5b-51f4-99dd-97478d630b77	NA	161	32.0204	female	not hispanic or latino	Alive	white	56	-20802	1956	5b16aa06-3694-54b5-ba9d-b006e2b0fa86	NA	NA
239	TCGA-GV-A40G	Not Reported	Stage II	stage ii	0	NA	not reported	Bladder, NOS	580	Transitional cell carcinoma	28204	2019-08-08T16:18:08.484365-05:00	yes	2012	No	released	NA	7th	T2a	NA	8120-03-01	N0	MX	not reported	9462cd0e-5e22-5e62-8178-6d9de4e39b38	C67.9	Bladder, NOS	not reported	not reported	NA	82	NA	30	1.64384	Not Reported	4a8751b2-57d9-585b-9c4a-6dcc682da85f	NA	180	25.3086	male	not hispanic or latino	Alive	white	77	-28204	1935	4d27995f-e82e-515c-a4e4-b8bae7cdf96c	NA	NA
240	TCGA-GV-A6ZA	No	Stage II	stage ii	0	NA	not reported	Bladder, NOS	691	Papillary transitional cell carcinoma	19871	2019-08-08T16:18:08.484365-05:00	no	2012	No	released	NA	7th	T2b	NA	8130-03-01	N0	MX	not reported	647cf9c1-c15e-5033-8763-a5f01227f2df	C67.9	Bladder, NOS	not reported	not reported	NA	88	NA	NA	NA	Not Reported	6195e8d9-cab8-59da-b104-d1c38cc614e7	NA	184	25.9924	male	not hispanic or latino	Alive	white	54	-19871	1958	e18d4ad4-c658-5e0d-a499-acad2b7c0649	NA	NA
241	TCGA-H4-A2HO	No	Stage III	stage iii	0	NA	not reported	Bladder, NOS	46	Papillary transitional cell carcinoma	19630	2019-08-08T16:18:08.484365-05:00	no	2010	No	released	NA	7th	T4a	NA	8130-03-01	N0	MX	not reported	0965a1a9-ee61-5a5a-9609-babdbe174da5	C67.9	Bladder, NOS	not reported	not reported	NA	69	NA	30	1.64384	Not Reported	afafe261-e374-55d2-af31-537814b998db	NA	177	22.0243	male	not hispanic or latino	Alive	white	53	-19630	1957	da9ac88a-aa70-5e4a-a9da-31458750a037	NA	NA
242	TCGA-HQ-A2OE	No	NA	not reported	0	NA	not reported	Bladder, NOS	1174	Transitional cell carcinoma	NA	2019-08-08T16:18:08.484365-05:00	no	2007	No	released	NA	6th	T2a	NA	8120-03-01	N2	MX	not reported	a14c89c7-3fa6-58f4-ab28-4d4348be777a	C67.9	Bladder, NOS	not reported	not reported	NA	68	NA	NA	NA	Not Reported	59daf23a-0ecc-50f0-9d23-cc05ecaf98a7	NA	181	20.7564	male	not reported	Alive	not reported	69	NA	1938	d9a2c755-c9d3-5e0e-ab1a-ffdca9a99fce	NA	NA
243	TCGA-HQ-A2OF	No	Stage III	stage iii	0	NA	not reported	Dome of bladder	1947	Papillary adenocarcinoma, NOS	19016	2019-08-08T16:18:08.484365-05:00	no	NA	No	released	NA	6th	T3b	NA	8260-03-01	N0	M0	not reported	53818876-dd70-5e73-9c70-221ed603e4ec	C67.1	Dome of bladder	not reported	not reported	NA	69	NA	NA	NA	Not Reported	ba660ac9-62cc-5bfd-bda7-8b7432717a09	NA	163	25.9701	female	not reported	Alive	not reported	52	-19016	NA	8ff05f53-85aa-5782-a8aa-d781914eb625	NA	NA
244	TCGA-HQ-A5ND	No	Stage IV	stage iv	0	NA	not reported	Bladder, NOS	NA	Transitional cell carcinoma	28555	2019-08-08T16:18:08.484365-05:00	no	NA	No	released	NA	6th	T3b	NA	8120-03-01	N1	M0	not reported	e12e0826-637e-5f14-9e42-2e3bcd06ffb1	C67.9	Bladder, NOS	not reported	not reported	NA	68	NA	40	2.19178	Not Reported	64499e21-c583-5247-8603-0163048d0492	NA	170	23.5294	male	not reported	Dead	not reported	78	-28555	NA	fc3f5550-48dc-5854-9106-53eac54bb5f7	NA	274
245	TCGA-HQ-A5NE	No	Stage III	stage iii	0	NA	not reported	Bladder, NOS	250	Transitional cell carcinoma	20647	2019-08-08T16:18:08.484365-05:00	no	NA	No	released	NA	6th	T3	NA	8120-03-01	N0	M0	not reported	054768cc-3570-544f-9acb-2da4fe48978a	C67.9	Bladder, NOS	not reported	not reported	T3	62	NA	80	4.38356	Not Reported	f8938314-9406-5416-9f63-5dea8be9aa02	NA	175	20.2449	male	not reported	Dead	not reported	57	-20647	NA	7a7653e8-8c66-586f-b87c-139052ee36c0	NA	370
246	TCGA-K4-A3WS	Not Reported	Stage III	stage iii	0	NA	not reported	Bladder, NOS	761	Transitional cell carcinoma	24124	2019-08-08T16:18:08.484365-05:00	yes	2011	No	released	NA	7th	T3a	NA	8120-03-01	N0	MX	not reported	df74f8db-09af-5791-8583-b19ce9d98114	C67.9	Bladder, NOS	not reported	not reported	NA	292	NA	25	1.36986	Not Reported	7e48c16d-b88b-5853-9ec8-0158fc7ed729	NA	NA	NA	male	not hispanic or latino	Alive	white	66	-24124	1945	b5e34d95-462a-5eac-bcb3-aec3599f5b1f	NA	NA
247	TCGA-K4-A3WU	No	Stage III	stage iii	0	NA	not reported	Bladder, NOS	105	Transitional cell carcinoma	32134	2019-08-08T16:18:08.484365-05:00	no	2012	No	released	NA	7th	T4a	NA	8120-03-01	N0	MX	not reported	926a6122-6d5c-58c2-ac94-835a49f389b5	C67.9	Bladder, NOS	not reported	not reported	TX	71	NA	NA	NA	Not Reported	a4fb0f63-f85a-5cf7-aed2-75d6ca3946d1	NA	175	23.1837	male	not hispanic or latino	Alive	white	87	-32134	1925	4d944686-8bdf-52f6-91de-c31451c97041	NA	NA
248	TCGA-K4-A3WV	No	Stage II	stage ii	0	NA	not reported	Bladder, NOS	646	Transitional cell carcinoma	28444	2019-08-08T16:18:08.484365-05:00	no	2011	No	released	NA	7th	T2b	NA	8120-03-01	N0	MX	not reported	17b6a319-ca82-5b6a-bfc6-ce2fc1b50c34	C67.9	Bladder, NOS	not reported	not reported	NA	NA	NA	80	4.38356	Not Reported	bfb52f09-4dfc-5c63-b488-df833624bd5f	NA	NA	NA	female	hispanic or latino	Alive	white	77	-28444	1934	5b539b2b-7050-50ba-b7eb-78e4e68160de	NA	NA
249	TCGA-K4-A4AC	No	Stage II	stage ii	0	NA	not reported	Bladder, NOS	197	Transitional cell carcinoma	30655	2019-08-08T16:18:08.484365-05:00	no	2012	No	released	NA	7th	T2b	NA	8120-03-01	N0	MX	not reported	6dca2b4c-4665-563d-af5f-397cdeaab47f	C67.9	Bladder, NOS	not reported	not reported	NA	NA	NA	NA	NA	Not Reported	0eb06d06-d3c8-5e8d-bb6f-e8c6568b811e	NA	NA	NA	male	not hispanic or latino	Dead	white	83	-30655	1929	280243bb-2818-58b6-afef-f705998931bd	NA	278
250	TCGA-K4-A54R	No	Stage II	stage ii	0	NA	not reported	Dome of bladder	842	Transitional cell carcinoma	21601	2019-08-08T16:18:08.484365-05:00	no	2012	No	released	NA	7th	T2b	NA	8120-03-01	N0	MX	not reported	f5941d8f-afdb-53ac-9f94-f6e29471d54d	C67.1	Dome of bladder	not reported	not reported	NA	NA	NA	NA	NA	Not Reported	1c0a981b-5db4-57fd-b2d3-78ab3bcfb7d1	NA	NA	NA	male	not hispanic or latino	Alive	white	59	-21601	1953	7b9988aa-478f-5845-aaca-049569893e03	NA	NA
251	TCGA-K4-A5RH	No	Stage III	stage iii	0	NA	not reported	Trigone of bladder	276	Transitional cell carcinoma	25305	2019-08-08T16:18:08.484365-05:00	no	2012	No	released	NA	7th	T3a	NA	8120-03-01	N0	MX	not reported	9d47c8ce-f23c-5f8a-a8f1-efc3e2ddb2aa	C67.0	Trigone of bladder	not reported	not reported	TX	NA	NA	40	2.19178	Not Reported	162d0a26-f1c5-5ce2-9872-7a96a2b4205a	NA	NA	NA	male	not hispanic or latino	Alive	white	69	-25305	1943	cd343414-c714-5de6-acde-61a23298d906	NA	NA
252	TCGA-K4-A5RI	No	Stage III	stage iii	0	NA	not reported	Posterior wall of bladder	239	Transitional cell carcinoma	24614	2019-08-08T16:18:08.484365-05:00	no	2012	No	released	NA	7th	T3a	NA	8120-03-01	N0	MX	not reported	44e07161-3e32-5449-b116-b12631536330	C67.4	Posterior wall of bladder	not reported	not reported	TX	NA	NA	40	2.19178	Not Reported	f1fd650a-d554-5859-9681-e6814a58566c	NA	NA	NA	female	not hispanic or latino	Dead	white	67	-24614	1945	03b0ba6d-583e-5e7b-b611-c822b816ef26	NA	356
253	TCGA-K4-A5RJ	No	Stage II	stage ii	0	NA	not reported	Posterior wall of bladder	539	Papillary transitional cell carcinoma	27518	2019-08-08T16:18:08.484365-05:00	no	2012	No	released	NA	7th	T2b	NA	8130-03-01	N0	MX	not reported	6b466329-6e11-5e1b-a90d-516fb18f5648	C67.4	Posterior wall of bladder	not reported	not reported	NA	NA	NA	NA	NA	Not Reported	f2e436c4-b07e-5818-b06f-4184fb4bd56a	NA	NA	NA	male	not hispanic or latino	Alive	white	75	-27518	1937	05f11014-dcd4-5093-99cf-c7b5c059d230	NA	NA
254	TCGA-K4-A6FZ	No	Stage III	stage iii	0	NA	not reported	Posterior wall of bladder	55	Transitional cell carcinoma	27686	2019-08-08T16:18:08.484365-05:00	no	2012	No	released	NA	7th	T3a	NA	8120-03-01	N0	MX	not reported	46550dff-48aa-572d-bbbc-bd800cd84b20	C67.4	Posterior wall of bladder	not reported	not reported	NA	83	NA	NA	NA	Not Reported	fa91b306-d22e-5a5d-94c2-20814c5b8fa1	NA	180	25.6173	female	not hispanic or latino	Alive	white	75	-27686	1937	09c58faa-5bba-5678-b58f-e6ef5680a441	NA	NA
255	TCGA-K4-A6MB	No	Stage IV	stage iv	0	NA	not reported	Trigone of bladder	469	Transitional cell carcinoma	23664	2019-08-08T16:18:08.484365-05:00	no	2013	No	released	NA	7th	T3b	NA	8120-03-01	N1	MX	not reported	1ae7ee4d-d736-51a6-b4bc-186ed8f1f578	C67.0	Trigone of bladder	not reported	not reported	T3	88	NA	NA	NA	Not Reported	ea222510-3854-5fb9-b5cd-289c179417ef	NA	178	27.7743	male	not hispanic or latino	Alive	white	64	-23664	1949	1050f12f-82c4-57b9-9ba1-d128f0a1f67d	NA	NA
256	TCGA-K4-A83P	No	Stage IV	stage iv	0	NA	not reported	Bladder, NOS	495	Transitional cell carcinoma	28463	2019-08-08T16:18:08.484365-05:00	no	2013	No	released	NA	7th	T4a	NA	8120-03-01	N1	MX	not reported	d7c398ed-72a7-5d01-bb11-ccdf207da1dc	C67.9	Bladder, NOS	not reported	not reported	NA	100	NA	140	7.67123	Not Reported	99cc2ca3-1bf3-5e28-8a52-62f5ae96d789	NA	173	33.4124	male	not hispanic or latino	Alive	white	77	-28463	1936	6a819969-8fe0-5700-abef-741ab9867321	NA	NA
257	TCGA-K4-AAQO	No	Stage III	stage iii	0	NA	not reported	Anterior wall of bladder	359	Transitional cell carcinoma	20683	2019-08-08T16:18:08.484365-05:00	no	2013	Yes	released	NA	7th	T3a	NA	8120-03-01	N0	MX	not reported	25c83ece-f258-58f4-8ab6-ecd163f48f53	C67.3	Anterior wall of bladder	not reported	not reported	T3	100	NA	43	2.35616	Not Reported	4206a389-9658-51ee-a2ca-5f5de7ed6669	NA	180	30.8642	male	not hispanic or latino	Alive	white	56	-20683	1957	8d44da37-fa59-5686-ad73-19baa205a510	NA	NA
258	TCGA-KQ-A41N	No	Stage III	stage iii	0	NA	not reported	Ureteric orifice	1604	Transitional cell carcinoma	26837	2019-08-08T16:18:08.484365-05:00	no	2011	No	released	NA	7th	T3b	NA	8120-03-01	N0	M0	not reported	99b0aebe-42bd-56fa-82e6-0aeac049daf1	C67.6	Ureteric orifice	not reported	not reported	T2b	84	NA	50	2.73973	Not Reported	81aaedad-38c5-578b-83b1-c15de25e87fb	NA	185	24.5435	male	not hispanic or latino	Alive	black or african american	73	-26837	1938	d79ddde0-9404-5197-a7b0-7ce7a72e76a7	NA	NA
259	TCGA-KQ-A41O	Not Reported	Stage IV	stage iv	0	NA	not reported	Bladder, NOS	1538	Transitional cell carcinoma	30774	2019-08-08T16:18:08.484365-05:00	yes	2011	No	released	NA	7th	T3	NA	8120-03-01	N1	M0	not reported	a4e059f2-d702-51a5-8f0c-cba5a3877af8	C67.9	Bladder, NOS	not reported	not reported	TX	50	NA	NA	NA	Not Reported	de0b8443-7670-5591-8403-85e3df858625	NA	163	18.8189	male	not reported	Alive	not reported	84	-30774	1927	0b7f6f57-1477-5390-9c88-7c4834dd30ba	NA	NA
260	TCGA-KQ-A41P	No	Stage IV	stage iv	0	NA	not reported	Trigone of bladder	1094	Transitional cell carcinoma	27816	2019-08-08T16:18:08.484365-05:00	no	2011	No	released	NA	7th	T3b	NA	8120-03-01	N3	M1	not reported	33d3abee-d2a4-5594-9817-1d0235c162d2	C67.0	Trigone of bladder	not reported	not reported	NA	64	NA	NA	NA	Not Reported	1298252c-2e45-5357-882a-cdf08592c576	NA	163	24.0882	male	not hispanic or latino	Alive	white	76	-27816	1935	635808a2-68f7-5d74-be37-c620ff3cfc54	NA	NA
261	TCGA-KQ-A41Q	Not Reported	Stage III	stage iii	0	NA	not reported	Anterior wall of bladder	361	Transitional cell carcinoma	32511	2019-08-08T16:18:08.484365-05:00	yes	2009	No	released	NA	7th	T3b	NA	8120-03-01	N0	MX	not reported	9cb7ded4-5df6-5cc7-995a-2633168df35b	C67.3	Anterior wall of bladder	not reported	not reported	NA	68	NA	NA	NA	Not Reported	88b86090-e745-5703-89a4-e643f919ec5a	NA	168	24.093	male	not hispanic or latino	Alive	white	89	-32511	1920	0bd274d9-9db0-5b42-9d82-e915c79aa82b	NA	NA
262	TCGA-KQ-A41R	No	Stage II	stage ii	0	NA	not reported	Bladder, NOS	1350	Transitional cell carcinoma	29351	2019-08-08T16:18:08.484365-05:00	no	2011	No	released	NA	7th	T2	NA	8120-03-01	N0	MX	not reported	2256719d-ca57-5db0-8334-8382f7cffa1a	C67.9	Bladder, NOS	not reported	not reported	NA	NA	NA	20	1.09589	Not Reported	d932e6fc-5005-5738-a3a0-270e2da7edc8	NA	NA	NA	female	not hispanic or latino	Alive	white	80	-29351	1931	c4bc83bb-8713-5115-9a6d-3c2203ce9521	NA	NA
263	TCGA-LC-A66R	No	Stage IV	stage iv	0	NA	not reported	Bladder, NOS	466	Transitional cell carcinoma	28793	2019-08-08T16:18:08.484365-05:00	no	2012	No	released	NA	7th	T4a	NA	8120-03-01	N2	MX	not reported	a01c300b-a9ed-58b0-85c4-7ce6e333ef11	C67.9	Bladder, NOS	not reported	not reported	T4a	68	NA	NA	NA	Not Reported	9db08f9e-7aea-5157-8e7d-21ccf3b69e15	NA	180	20.9877	male	not hispanic or latino	Alive	white	78	-28793	1934	1dab1b3c-4931-501d-a88a-5c4c31f2f186	NA	NA
264	TCGA-LT-A8JT	No	Stage II	stage ii	0	NA	not reported	Bladder, NOS	641	Papillary transitional cell carcinoma	25498	2019-08-08T16:18:40.614160-05:00	no	2013	No	released	NA	7th	T2a	NA	8130-03-01	N0	M0	not reported	5d17cbdd-6988-5f19-af74-8b1fb8f6735c	C67.9	Bladder, NOS	not reported	not reported	T2	69	NA	75	4.10959	Not Reported	48aa4af8-b5fd-5ceb-b4e0-79f4694a7691	NA	180	21.2963	female	not hispanic or latino	Alive	white	69	-25498	1944	c43d7ebb-2e9c-518e-96d2-fd8a73cfdc26	NA	NA
265	TCGA-MV-A51V	No	Stage III	stage iii	0	NA	not reported	Bladder, NOS	410	Papillary transitional cell carcinoma	27430	2019-08-08T16:18:40.614160-05:00	no	2012	No	released	NA	7th	T3a	NA	8130-03-01	N0	M0	not reported	23a16e81-e83d-57e1-be22-9bc7b1e5297b	C67.9	Bladder, NOS	not reported	not reported	NA	120	NA	NA	NA	Not Reported	6a37d95a-4864-5aa0-8291-4bfc0ea4f7d5	NA	NA	NA	male	not hispanic or latino	Alive	white	75	-27430	1937	bba17237-2a18-50cb-9d6b-2104ddc96bd2	NA	NA
266	TCGA-PQ-A6FI	No	Stage II	stage ii	0	NA	not reported	Bladder, NOS	372	Transitional cell carcinoma	25672	2019-08-08T16:18:40.614160-05:00	no	2011	No	released	NA	7th	T2a	NA	8120-03-01	N0	MX	not reported	be949c12-6df5-534d-b69f-932db993097a	C67.9	Bladder, NOS	not reported	not reported	NA	87	NA	58	3.17808	Not Reported	df67b103-7ded-548a-ad00-6a9050d00228	NA	170	30.1038	male	not hispanic or latino	Alive	white	70	-25672	1941	f08bcd99-5419-5044-bb8c-741f7858040e	NA	NA
267	TCGA-PQ-A6FN	No	Stage III	stage iii	0	NA	not reported	Lateral wall of bladder	507	Transitional cell carcinoma	28546	2019-08-08T16:18:40.614160-05:00	no	2011	No	released	NA	7th	T3a	NA	8120-03-01	N0	MX	not reported	375bb443-d37e-5d26-a988-1974f883a713	C67.2	Lateral wall of bladder	not reported	not reported	NA	70	NA	28	1.53425	Not Reported	3f7f8fe1-f459-534b-825e-ca3376268a4e	NA	170	24.2215	female	not hispanic or latino	Alive	white	78	-28546	1933	90479718-cf93-5ebf-a341-fa998fccf1f2	NA	NA
268	TCGA-R3-A69X	No	Stage III	stage iii	0	NA	not reported	Lateral wall of bladder	433	Transitional cell carcinoma	25576	2019-08-08T16:18:40.614160-05:00	no	2012	No	released	NA	7th	T3a	NA	8120-03-01	N0	M0	not reported	d83ca5c2-aa3d-5914-985e-e409c53ab8ce	C67.2	Lateral wall of bladder	not reported	not reported	T3a	54	NA	48	2.63014	Not Reported	c0cd6665-b66c-532e-8926-8edbd1afc55c	NA	190	14.9584	male	not hispanic or latino	Alive	white	70	-25576	1942	49339f4a-21f8-5195-80b0-242b2af1aa6e	NA	NA
269	TCGA-S5-A6DX	No	Stage IV	stage iv	0	NA	not reported	Bladder, NOS	NA	Transitional cell carcinoma	30594	2019-08-08T16:18:40.614160-05:00	no	2013	No	released	NA	7th	T4a	NA	8120-03-01	N2	MX	not reported	1b50121c-ad96-52b2-b90d-c107a135123f	C67.9	Bladder, NOS	not reported	not reported	T4a	92	NA	70	3.83562	Not Reported	5aa82e3b-9abd-55b2-a96c-b8aff7a41add	NA	175	30.0408	male	not hispanic or latino	Dead	white	83	-30594	1930	726bdf17-e547-5087-8320-cd6cbc281165	2013	56
270	TCGA-S5-AA26	No	Stage III	stage iii	0	NA	not reported	Bladder, NOS	503	Papillary transitional cell carcinoma	16972	2019-08-08T16:18:40.614160-05:00	no	2013	No	released	NA	7th	T3a	NA	8130-03-01	N0	MX	not reported	08b1e24f-785d-5a15-81fd-f168eb7dea31	C67.9	Bladder, NOS	not reported	not reported	NA	76	NA	NA	NA	Not Reported	48ff4e77-5cf6-510a-b041-0d86045369c5	NA	167	27.2509	male	not hispanic or latino	Alive	black or african american	46	-16972	1967	e4cfa050-8add-5f6c-8078-7ff501b80803	NA	NA
271	TCGA-SY-A9G0	Not Reported	Stage IV	stage iv	0	NA	not reported	Posterior wall of bladder	378	Transitional cell carcinoma	30205	2019-08-08T16:18:40.614160-05:00	yes	2011	No	released	NA	7th	T4	NA	8120-03-01	N1	M0	not reported	e66e857c-8b5e-5e0e-8546-f0b83a975b3c	C67.4	Posterior wall of bladder	not reported	not reported	T4	82	NA	9.75	0.534247	Not Reported	dfd0b9ac-ac94-5963-b5dc-8a0b501e1c17	NA	170	28.3737	male	not hispanic or latino	Dead	white	82	-30205	1929	2825a3ba-114c-555d-84bc-ba070d919e79	NA	1008
272	TCGA-SY-A9G5	No	Stage III	stage iii	0	NA	not reported	Bladder, NOS	1186	Transitional cell carcinoma	24260	2019-08-08T16:18:40.614160-05:00	no	2011	No	released	NA	7th	T4a	NA	8120-03-01	N0	M0	not reported	b456f4b3-8509-5786-9f6c-afaf494e7b7c	C67.9	Bladder, NOS	not reported	not reported	T4a	103	NA	NA	NA	Not Reported	b67c2483-7b85-55cf-a581-219c7fab06db	NA	179	32.1463	male	not hispanic or latino	Alive	white	66	-24260	1945	76f4402c-1c34-52cb-aa61-34971e833533	NA	NA
273	TCGA-UY-A78M	No	Stage IV	stage iv	0	NA	not reported	Bladder, NOS	NA	Transitional cell carcinoma	29706	2019-08-08T16:18:40.614160-05:00	no	NA	No	released	NA	6th	T2	NA	8120-03-01	N2	MX	not reported	e4e0f67d-af94-5e69-aee2-41d7b8f06ec6	C67.9	Bladder, NOS	not reported	not reported	NA	55	NA	NA	NA	Not Reported	5e19180a-3d8a-5b9f-ba1f-7edbf73196b4	NA	153	23.4952	female	not hispanic or latino	Dead	asian	81	-29706	NA	2a8efaf3-e8db-54ca-b80f-7ef7dedf5739	NA	690
274	TCGA-UY-A78N	Not Reported	Stage IV	stage iv	0	NA	not reported	Bladder, NOS	NA	Transitional cell carcinoma	29132	2019-08-08T16:18:40.614160-05:00	yes	NA	No	released	NA	6th	T2	NA	8120-03-01	N1	MX	not reported	87275041-4619-59a8-8499-03b2032acaab	C67.9	Bladder, NOS	not reported	not reported	NA	75	NA	25	1.36986	Not Reported	5a8f1395-bf15-52fa-a195-46f7ce038c56	NA	173	25.0593	male	not hispanic or latino	Dead	white	80	-29132	NA	db43bbe4-50c1-551d-a52a-fa8620c0f2fd	NA	2641
275	TCGA-UY-A78O	No	Stage II	stage ii	0	NA	not reported	Bladder, NOS	2312	Transitional cell carcinoma	27234	2019-08-08T16:18:40.614160-05:00	no	NA	No	released	NA	6th	T2	NA	8120-03-01	N0	MX	not reported	7e7ced3f-01ef-51a4-9cd7-21561d0d66b3	C67.9	Bladder, NOS	not reported	not reported	NA	120	NA	NA	NA	Not Reported	83c65e84-b1d5-542f-9a2b-c7f52d93c962	NA	161	46.2945	female	not hispanic or latino	Alive	white	75	-27234	NA	8f4fc737-af3a-5cec-9454-73ec65af1565	NA	NA
276	TCGA-UY-A78P	No	Stage II	stage ii	0	NA	not reported	Bladder, NOS	2380	Transitional cell carcinoma	28719	2019-08-08T16:18:40.614160-05:00	no	NA	No	released	NA	6th	T2	NA	8120-03-01	N0	MX	not reported	bbc672c5-ce0a-54bb-96e4-28645c9154c3	C67.9	Bladder, NOS	not reported	not reported	NA	NA	NA	15	0.821918	Not Reported	d78bd313-c25b-5da2-92c8-886d6458925d	NA	NA	NA	female	not hispanic or latino	Alive	white	78	-28719	NA	c7930caa-583f-5485-9416-23bb980e8ecf	NA	NA
277	TCGA-UY-A8OB	No	Stage IV	stage iv	0	NA	not reported	Bladder, NOS	2109	Transitional cell carcinoma	23360	2019-08-08T16:18:40.614160-05:00	no	NA	No	released	NA	6th	T3a	NA	8120-03-01	N1	MX	not reported	c431ed8f-9ac4-5968-9c1a-d13e5efc39bf	C67.9	Bladder, NOS	not reported	not reported	NA	55	NA	25	1.36986	Not Reported	5ec04180-2f44-5216-a3f7-7fbc87710388	NA	158	22.0317	male	hispanic or latino	Alive	white	63	-23360	NA	c4067e34-b3b3-54a8-8c9c-1c7921875444	NA	NA
278	TCGA-UY-A8OC	No	Stage IV	stage iv	0	NA	not reported	Bladder, NOS	NA	Transitional cell carcinoma	32872	2019-08-08T16:18:40.614160-05:00	no	NA	No	released	NA	6th	T4	NA	8120-03-01	N1	MX	not reported	8027757c-3049-5f69-a419-b4a743bc02d7	C67.9	Bladder, NOS	not reported	not reported	NA	NA	NA	NA	NA	Not Reported	56b08cd7-156a-5803-a69b-0f8a0e3b5150	NA	NA	NA	male	not hispanic or latino	Dead	white	90	-32872	NA	70aaf584-8b01-53b4-81dd-2d4ec2676b2d	NA	0
279	TCGA-UY-A8OD	No	Stage II	stage ii	0	NA	not reported	Bladder, NOS	3432	Transitional cell carcinoma	24588	2019-08-08T16:18:40.614160-05:00	no	NA	No	released	NA	6th	T2b	NA	8120-03-01	N0	MX	not reported	c8ee59df-dc15-52b5-8c51-2426d73c1152	C67.9	Bladder, NOS	not reported	not reported	NA	NA	NA	NA	NA	Not Reported	30fb9dda-2f13-5515-a639-dd32f446e1eb	NA	NA	NA	female	not hispanic or latino	Alive	black or african american	68	-24588	NA	d756c3a5-181d-57ca-bb17-c83a2e0f85c3	NA	NA
280	TCGA-UY-A9PA	No	Stage III	stage iii	0	NA	not reported	Lateral wall of bladder	1072	Transitional cell carcinoma	17520	2019-08-08T16:18:40.614160-05:00	no	NA	No	released	NA	6th	T3a	NA	8120-03-01	N0	MX	not reported	541e7785-2051-5073-8b7c-650e2231f678	C67.2	Lateral wall of bladder	not reported	not reported	NA	75	NA	NA	NA	Not Reported	48ab9147-ddd2-5fe2-9a1c-f6d354e6be2f	NA	175	24.4898	male	not hispanic or latino	Alive	white	48	-17520	NA	5fa5fc08-ac18-5334-abc2-854d1978972d	NA	NA
281	TCGA-UY-A9PB	No	Stage III	stage iii	0	NA	not reported	Lateral wall of bladder	899	Transitional cell carcinoma	17885	2019-08-08T16:18:40.614160-05:00	no	NA	No	released	NA	6th	T3a	NA	8120-03-01	N0	MX	not reported	637fb9bb-33af-5127-975e-1304bdd5a133	C67.2	Lateral wall of bladder	not reported	not reported	NA	133	NA	25	1.36986	Not Reported	e7a1c266-887c-5895-a7ee-22d9b423ef94	NA	179	41.5093	male	not hispanic or latino	Alive	white	49	-17885	NA	30c00f00-543e-5c39-a8e4-bd6b4232ae2f	NA	NA
282	TCGA-UY-A9PD	No	Stage III	stage iii	0	NA	not reported	Anterior wall of bladder	542	Transitional cell carcinoma	29565	2019-08-08T16:18:40.614160-05:00	no	NA	No	released	NA	7th	T3a	NA	8120-03-01	N0	MX	not reported	fcc234ed-eb67-56a9-81c5-52237a779c56	C67.3	Anterior wall of bladder	not reported	not reported	NA	68	NA	NA	NA	Not Reported	864b4549-98a8-57e3-b0a1-0388649d3f42	NA	173	22.7204	male	not hispanic or latino	Alive	white	80	-29565	NA	46b421a7-a441-53b9-91e3-fdf1fbdee391	NA	NA
283	TCGA-UY-A9PE	No	Stage IV	stage iv	0	NA	not reported	Bladder, NOS	189	Transitional cell carcinoma	31755	2019-08-08T16:18:40.614160-05:00	no	NA	No	released	NA	7th	T2b	NA	8120-03-01	N2	MX	not reported	f33ca6de-84b1-5cc3-a76b-da036109740e	C67.9	Bladder, NOS	not reported	not reported	NA	84	NA	45	2.46575	Not Reported	1b305815-8c92-5b76-b316-5b426ba0dc67	NA	168	29.7619	male	not hispanic or latino	Alive	white	86	-31755	NA	4df5b890-cd1f-5ef5-a15d-77274c416cc6	NA	NA
284	TCGA-UY-A9PF	No	Stage IV	stage iv	0	NA	not reported	Lateral wall of bladder	117	Papillary transitional cell carcinoma	28470	2019-08-08T16:18:40.614160-05:00	no	NA	No	released	NA	7th	T3a	NA	8130-03-01	N2	MX	not reported	802d8019-c4b5-5649-b94c-47d9ef9bded0	C67.2	Lateral wall of bladder	not reported	not reported	NA	109	NA	5	0.273973	Not Reported	862a8c57-d4a5-52aa-b5e0-76b6cabd0dae	NA	185	31.8481	male	not hispanic or latino	Alive	white	77	-28470	NA	1ef0b966-2cac-5566-bd8f-437d33466787	NA	NA
285	TCGA-UY-A9PH	Not Reported	Stage II	stage ii	0	NA	not reported	Bladder, NOS	1561	Transitional cell carcinoma	26654	2019-08-08T16:18:40.614160-05:00	yes	NA	Yes	released	NA	7th	T2b	NA	8120-03-01	N0	MX	not reported	09b7278a-5506-5709-a6d0-7313ad841245	C67.9	Bladder, NOS	not reported	not reported	NA	59	NA	NA	NA	Not Reported	462aa7a9-adf7-534d-a53d-4cf100b5461b	NA	158	23.634	male	not hispanic or latino	Alive	white	73	-26654	NA	88d6f7cf-e966-5c1a-b974-ee10eae16386	NA	NA
286	TCGA-XF-A8HB	No	Stage II	stage ii	0	NA	not reported	Bladder, NOS	1370	Papillary transitional cell carcinoma	18544	2019-08-08T16:18:40.614160-05:00	no	2006	No	released	NA	6th	T2b	NA	8130-03-01	N0	MX	not reported	6770a9aa-47af-55fa-b91b-ee7f2b4a4e3d	C67.9	Bladder, NOS	not reported	not reported	NA	73	NA	20	1.09589	Not Reported	3fdf631d-2304-5090-bbb3-85a136741342	NA	175	23.8367	female	hispanic or latino	Alive	not reported	50	-18544	1956	5430ee19-3c7d-5a7c-b6a8-25c6d7aa9dac	NA	NA
287	TCGA-XF-A8HC	No	Stage IV	stage iv	0	NA	not reported	Bladder, NOS	NA	Papillary transitional cell carcinoma	28996	2019-08-08T16:18:40.614160-05:00	no	2005	No	released	NA	6th	T3a	NA	8130-03-01	N2	MX	not reported	b500cdf9-89f4-59bd-856d-2c1f011e34e2	C67.9	Bladder, NOS	not reported	not reported	NA	62	NA	NA	NA	Not Reported	73e2bb18-2911-59e1-88df-f2413b4c05c2	NA	158	24.8358	male	not hispanic or latino	Dead	asian	79	-28996	1926	07994a93-1031-510f-8e64-165ea28acfbc	2005	200
288	TCGA-XF-A8HD	No	Stage III	stage iii	0	NA	not reported	Bladder, NOS	2964	Transitional cell carcinoma	28305	2019-08-08T16:18:40.614160-05:00	no	2006	No	released	NA	6th	T3a	NA	8120-03-01	N0	MX	not reported	c3bb52c1-9bd6-5e07-bcd5-543e438b0cf1	C67.9	Bladder, NOS	not reported	not reported	T2	77	NA	12	0.657534	Not Reported	55d31466-47fa-581a-8e96-b6e1b2dcac13	NA	180	23.7654	male	not hispanic or latino	Alive	white	77	-28305	1929	289fe831-5ea2-526a-90b7-d4a21814f450	NA	NA
289	TCGA-XF-A8HE	No	Stage III	stage iii	0	NA	not reported	Bladder, NOS	3817	Transitional cell carcinoma	17212	2019-08-08T16:18:40.614160-05:00	no	2004	No	released	NA	6th	T3b	NA	8120-03-01	N0	MX	not reported	4c5acf31-43c8-580a-9963-aa18da2d1944	C67.9	Bladder, NOS	not reported	not reported	NA	80	NA	NA	NA	Not Reported	b7a59dcf-e641-50d9-bd17-22e9b092bcd3	NA	178	25.2493	male	not hispanic or latino	Alive	white	47	-17212	1957	e24eb088-a2b0-5b34-bff6-5fb350968bb4	NA	NA
290	TCGA-XF-A8HF	No	Stage III	stage iii	0	NA	not reported	Bladder, NOS	1709	Transitional cell carcinoma	29288	2019-08-08T16:18:40.614160-05:00	no	2004	No	released	NA	6th	T3a	NA	8120-03-01	N0	M0	not reported	a9a006b5-9e16-5f76-945d-d7775aa3d3fc	C67.9	Bladder, NOS	not reported	not reported	NA	83	NA	1	0.0547945	Not Reported	1293da20-ac34-5816-8a8f-61b2752e888d	NA	183	24.7843	male	not hispanic or latino	Dead	white	80	-29288	1924	793a7138-3932-5290-a615-1551ebe45dde	NA	2954
291	TCGA-XF-A8HG	No	Stage III	stage iii	0	NA	not reported	Bladder, NOS	NA	Transitional cell carcinoma	25421	2019-08-08T16:18:40.614160-05:00	no	2005	No	released	NA	6th	T3b	NA	8120-03-01	N0	MX	not reported	4160af98-da31-5b9e-b4c2-3a8003d1d5d7	C67.9	Bladder, NOS	not reported	not reported	T2	108	NA	8	0.438356	Not Reported	f0713dda-20ab-551a-8c71-c326d347a2c4	NA	194	28.6959	male	not hispanic or latino	Dead	white	69	-25421	1936	32d1db26-b70b-531d-b036-5d4ff021b63c	2006	467
292	TCGA-XF-A8HH	No	Stage IV	stage iv	0	NA	not reported	Bladder, NOS	NA	Transitional cell carcinoma	22393	2019-08-08T16:18:40.614160-05:00	no	2004	No	released	NA	6th	T3b	NA	8120-03-01	N2	M0	not reported	277e011e-a53f-56e2-82e6-c414a2698369	C67.9	Bladder, NOS	not reported	not reported	NA	72	NA	NA	NA	Not Reported	fc4a2b3e-d819-5564-8b3f-59deb0edae8d	NA	163	27.0993	female	not hispanic or latino	Dead	white	61	-22393	1943	37ee4692-669e-51d9-8d81-be106ccc119f	2004	57
293	TCGA-XF-A8HI	No	Stage IV	stage iv	0	NA	not reported	Bladder, NOS	NA	Papillary transitional cell carcinoma	21059	2019-08-08T16:18:40.614160-05:00	no	2005	No	released	NA	6th	T2b	NA	8130-03-01	N2	MX	not reported	7e731e8c-247d-51f2-aab7-b29760cbb170	C67.9	Bladder, NOS	not reported	not reported	NA	92	NA	NA	NA	Not Reported	9c8b77a5-7e7f-54dc-a1b1-130263a09bde	NA	168	32.5964	female	not hispanic or latino	Dead	white	57	-21059	1948	83ec023b-fe3d-508b-ab91-2109ff74910e	2006	544
294	TCGA-XF-A9SH	No	Stage II	stage ii	0	NA	not reported	Bladder, NOS	NA	Transitional cell carcinoma	24060	2019-08-08T16:18:40.614160-05:00	no	2005	No	released	NA	6th	T2b	NA	8120-03-01	N0	M0	not reported	6c2556c1-284a-541c-ba7f-20e628b14537	C67.9	Bladder, NOS	not reported	not reported	NA	54	NA	NA	NA	Not Reported	96e4c80c-168b-51b4-bbd3-1801f9f9fc6f	NA	152	23.3726	female	not hispanic or latino	Dead	asian	65	-24060	1940	be206102-0488-5e7f-a924-fae1920c0998	2010	1971
295	TCGA-XF-A9SI	No	Stage II	stage ii	0	NA	not reported	Bladder, NOS	2423	Papillary transitional cell carcinoma	26719	2019-08-08T16:18:40.614160-05:00	no	2006	No	released	NA	6th	T2b	NA	8130-03-01	N0	MX	not reported	60f248c8-9142-59ad-bfbf-6484878f0de9	C67.9	Bladder, NOS	not reported	not reported	NA	63	NA	NA	NA	Not Reported	802943b3-ca4c-5e3a-8469-d64be80a09e3	NA	159	24.9199	female	not hispanic or latino	Alive	asian	73	-26719	1933	1e47c956-c4a8-5c06-bf5b-fd74011c4fcf	NA	NA
296	TCGA-XF-A9SJ	Not Reported	Stage IV	stage iv	0	NA	not reported	Bladder, NOS	NA	Transitional cell carcinoma	30362	2019-08-08T16:18:40.614160-05:00	yes	2004	No	released	NA	6th	T3b	NA	8120-03-01	N2	MX	not reported	77c02230-8a64-5810-b17a-024b09888c4e	C67.9	Bladder, NOS	not reported	not reported	NA	95	NA	55	3.0137	Not Reported	544c6ed1-24ae-5d6e-a417-c653f3fdea7b	NA	185	27.7575	male	not hispanic or latino	Dead	white	83	-30362	1921	b0cd2400-d696-59d2-80bc-b80e0672a29e	2004	98
297	TCGA-XF-A9SK	Not Reported	Stage IV	stage iv	0	NA	not reported	Bladder, NOS	NA	Transitional cell carcinoma	24019	2019-08-08T16:18:40.614160-05:00	yes	2004	No	released	NA	6th	T3b	NA	8120-03-01	N1	MX	not reported	2fa5583d-30d2-5316-ba96-5c78e506b6a1	C67.9	Bladder, NOS	not reported	not reported	NA	90	NA	30	1.64384	Not Reported	57964409-76f4-556f-970d-c004877d4ad7	NA	185	26.2966	male	not hispanic or latino	Dead	white	65	-24019	1939	3ed4bbd2-17aa-58a4-b712-155bad2d0a33	2005	486
298	TCGA-XF-A9SL	No	Stage IV	stage iv	0	NA	not reported	Bladder, NOS	NA	Transitional cell carcinoma	25460	2019-08-08T16:18:40.614160-05:00	no	2004	No	released	NA	6th	T3a	NA	8120-03-01	N2	MX	not reported	a482f699-6d40-5b24-b032-72a51bb0ec6f	C67.9	Bladder, NOS	not reported	not reported	NA	89	NA	55	3.0137	Not Reported	d5d02980-54ff-58ed-b93e-e437f819df38	NA	175	29.0612	male	not hispanic or latino	Dead	white	69	-25460	1935	74f7a311-8b2f-56e4-83ca-dcab272a6761	2009	2020
299	TCGA-XF-A9SM	Not Reported	Stage III	stage iii	0	NA	not reported	Bladder, NOS	1048	Transitional cell carcinoma	27826	2019-08-08T16:18:40.614160-05:00	yes	2004	No	released	NA	6th	T3b	NA	8120-03-01	N0	MX	not reported	753d9704-6208-548f-a42f-ee1352b172a8	C67.9	Bladder, NOS	not reported	not reported	NA	110	NA	12	0.657534	Not Reported	a3e13a85-9d57-5c20-a90c-b48cfb4b819a	NA	169	38.5141	male	not hispanic or latino	Alive	white	76	-27826	1928	c51b6d83-90e8-5950-aef2-8133020e2b85	NA	NA
300	TCGA-XF-A9SP	Not Reported	Stage III	stage iii	0	NA	not reported	Bladder, NOS	NA	Transitional cell carcinoma	21776	2019-08-08T16:18:40.614160-05:00	yes	2004	No	released	NA	6th	T3b	NA	8120-03-01	N0	MX	not reported	d5f2fe53-9f10-5540-8682-cab39679e447	C67.9	Bladder, NOS	not reported	not reported	NA	86	NA	66	3.61644	Not Reported	b0ea0b9b-1694-538f-89fe-508b93ef123e	NA	189	24.0755	male	not hispanic or latino	Dead	white	59	-21776	1945	5c9b4031-a37d-5230-870d-9cbf11d992b5	2005	454
301	TCGA-XF-A9ST	Not Reported	Stage III	stage iii	0	NA	not reported	Bladder, NOS	NA	Papillary transitional cell carcinoma	25080	2019-08-08T16:18:40.614160-05:00	yes	2005	No	released	NA	6th	T3b	NA	8130-03-01	N0	MX	not reported	346ae698-d036-5cad-a0a6-3c144376398d	C67.9	Bladder, NOS	not reported	not reported	NA	101	NA	60	3.28767	Not Reported	fa49aae1-f9e8-5a11-9ad4-52065720cad5	NA	178	31.8773	male	not hispanic or latino	Dead	white	68	-25080	1937	8efea06e-06d9-5643-affc-63e0bb4d5836	2005	128
302	TCGA-XF-A9SU	No	Stage IV	stage iv	0	NA	not reported	Bladder, NOS	NA	Papillary transitional cell carcinoma	27068	2019-08-08T16:18:40.614160-05:00	no	2006	No	released	NA	6th	T3b	NA	8130-03-01	N1	MX	not reported	d2a0e01e-86e0-5f8c-9631-937aadf13a11	C67.9	Bladder, NOS	not reported	not reported	NA	56	NA	30	1.64384	Not Reported	6fa38cfa-ca9e-5359-8288-a52be1dea391	NA	151	24.5603	female	not hispanic or latino	Dead	white	74	-27068	1932	890d5fb4-66d2-5ff2-b9fc-f395db897fa3	2006	182
303	TCGA-XF-A9SV	Not Reported	Stage IV	stage iv	0	NA	not reported	Bladder, NOS	NA	Papillary transitional cell carcinoma	30265	2019-08-08T16:18:40.614160-05:00	yes	2006	No	released	NA	6th	T4a	NA	8130-03-01	N2	M1	not reported	8f75d112-8447-5fd5-a7d0-f3dda420fbf8	C67.9	Bladder, NOS	not reported	not reported	NA	74	NA	20	1.09589	Not Reported	bc7a0dcf-ea2b-54de-a829-2af1112c4ebb	NA	180	22.8395	male	not hispanic or latino	Dead	white	82	-30265	1924	d9b5b58a-4847-53c0-bb76-69ca41bcb55d	2007	388
304	TCGA-XF-A9SW	Not Reported	Stage IV	stage iv	0	NA	not reported	Bladder, NOS	NA	Transitional cell carcinoma	31049	2019-08-08T16:18:40.614160-05:00	yes	2006	No	released	NA	6th	T3b	NA	8120-03-01	N2	MX	not reported	8357327f-a5e5-561b-8825-d271470eb6ee	C67.9	Bladder, NOS	not reported	not reported	NA	65	NA	NA	NA	Not Reported	b693fc95-293c-5869-9515-fe21c02d8833	NA	179	20.2865	male	not hispanic or latino	Dead	white	85	-31049	1921	fad5bbc3-4717-5302-95e7-ffd3c277b923	2006	362
305	TCGA-XF-A9SX	No	Stage IV	stage iv	0	NA	not reported	Bladder, NOS	NA	Transitional cell carcinoma	23349	2019-08-08T16:18:40.614160-05:00	no	2006	No	released	NA	6th	T3b	NA	8120-03-01	N2	MX	not reported	ceb27a2c-9437-5b78-8758-0cdf015a9de7	C67.9	Bladder, NOS	not reported	not reported	NA	56	NA	40	2.19178	Not Reported	8de0bd63-883e-562a-946c-e94e711487e7	NA	155	23.3091	female	not hispanic or latino	Dead	white	63	-23349	1943	c747de87-d8bb-5354-8eb3-093e25feeb6e	2007	719
306	TCGA-XF-A9SY	Not Reported	Stage IV	stage iv	0	NA	not reported	Bladder, NOS	640	Transitional cell carcinoma	22212	2019-08-08T16:18:40.614160-05:00	yes	2006	No	released	NA	6th	T3b	NA	8120-03-01	N2	MX	not reported	dbdd0b41-b3ab-56cc-9853-de7f94c4cff9	C67.9	Bladder, NOS	not reported	not reported	NA	64	NA	40	2.19178	Not Reported	f5c2b0fc-9099-5f07-a9a2-7e35d50c4ef0	NA	168	22.6757	female	not hispanic or latino	Alive	white	60	-22212	1946	3702ca08-2380-5775-bc46-62dd9fc9f943	NA	NA
307	TCGA-XF-A9SZ	No	Stage IV	stage iv	0	NA	not reported	Bladder, NOS	NA	Transitional cell carcinoma	29100	2019-08-08T16:18:40.614160-05:00	no	2007	No	released	NA	5th	T3b	NA	8120-03-01	N2	MX	not reported	6b1b12ca-60a9-5b1b-813a-708b985fa0a6	C67.9	Bladder, NOS	not reported	not reported	NA	77	NA	30	1.64384	Not Reported	342a624e-5afc-53b7-ba23-0742c1ee6398	NA	170	26.6436	male	not hispanic or latino	Dead	white	79	-29100	1928	0dea90f8-ae44-513d-96fa-8487e2e2444f	2009	859
308	TCGA-XF-A9T0	Not Reported	Stage III	stage iii	0	NA	not reported	Bladder, NOS	799	Transitional cell carcinoma	25190	2019-08-08T16:18:40.614160-05:00	yes	2007	No	released	NA	6th	T3b	NA	8120-03-01	N0	MX	not reported	383d65d7-6797-5842-ac0c-eea1c7e7a10f	C67.9	Bladder, NOS	not reported	not reported	NA	82	NA	NA	NA	Not Reported	3ce16fce-a038-5fd8-9a97-7eed4c156747	NA	178	25.8806	male	not hispanic or latino	Alive	white	68	-25190	1939	cea5af48-b403-5ace-b203-9038249175d5	NA	NA
309	TCGA-XF-A9T2	Not Reported	Stage III	stage iii	0	NA	not reported	Bladder, NOS	NA	Transitional cell carcinoma	19945	2019-08-08T16:18:40.614160-05:00	yes	2007	No	released	NA	5th	T3b	NA	8120-03-01	N0	MX	not reported	dae66a76-14b8-5b94-99c2-b1363e255d95	C67.9	Bladder, NOS	not reported	not reported	NA	121	NA	NA	NA	Not Reported	33880b71-8005-51f4-95cd-14dffb0b1e60	NA	191	33.168	male	not hispanic or latino	Dead	white	54	-19945	1953	1aac108e-447c-53e5-9b96-4de33b29b909	2008	575
310	TCGA-XF-A9T3	Not Reported	Stage IV	stage iv	0	NA	not reported	Bladder, NOS	68	Transitional cell carcinoma	25532	2019-08-08T16:18:40.614160-05:00	yes	2008	No	released	NA	4th	T3b	NA	8120-03-01	N2	MX	not reported	b262fd90-f42d-5516-aab8-2335100052cb	C67.9	Bladder, NOS	not reported	not reported	NA	50	NA	52	2.84932	Not Reported	5cc4cc17-40e3-50a7-a9dd-80a86b60bdfd	NA	160	19.5312	female	not hispanic or latino	Alive	white	69	-25532	1939	c55bc7d9-da81-5052-bffa-55aa7ae29a72	NA	NA
311	TCGA-XF-A9T4	No	Stage IV	stage iv	0	NA	not reported	Bladder, NOS	NA	Transitional cell carcinoma	17728	2019-08-08T16:19:16.645744-05:00	no	2008	No	released	NA	6th	T2b	NA	8120-03-01	N1	MX	not reported	01998c14-240c-502d-b802-2ce75f56ba25	C67.9	Bladder, NOS	not reported	not reported	NA	80	NA	NA	NA	Not Reported	b1be1164-3369-56c3-aaa8-9f7c9513a391	NA	180	24.6914	male	not hispanic or latino	Dead	white	48	-17728	1960	ccd8c87c-9595-50b6-a114-c3216e5eb3e8	2009	495
312	TCGA-XF-A9T5	Not Reported	Stage IV	stage iv	0	NA	not reported	Bladder, NOS	2027	Transitional cell carcinoma	28578	2019-08-08T16:19:16.645744-05:00	yes	2008	No	released	NA	6th	T3a	NA	8120-03-01	N1	MX	not reported	b0a6df66-547f-5f92-8da0-22f7854745d9	C67.9	Bladder, NOS	not reported	not reported	NA	75	NA	NA	NA	Not Reported	d84b42dd-b81c-5adc-8573-debc71c9fb70	NA	164	27.8852	female	not hispanic or latino	Alive	white	78	-28578	1930	9a6b5960-82f0-5ddc-9680-76103b2db3b0	NA	NA
313	TCGA-XF-A9T6	Not Reported	Stage III	stage iii	0	NA	not reported	Bladder, NOS	64	Papillary transitional cell carcinoma	32207	2019-08-08T16:19:16.645744-05:00	yes	2008	No	released	NA	6th	T3b	NA	8130-03-01	N0	MX	not reported	5286fa32-d0ab-5107-93c5-8ae61f89488e	C67.9	Bladder, NOS	not reported	not reported	NA	72	NA	NA	NA	Not Reported	bcfb7fdf-39e4-5c81-870a-24a1f516c0a0	NA	157	29.2101	female	not hispanic or latino	Alive	white	88	-32207	1920	4a047724-7ef2-598d-9e25-9d23d606a4d3	NA	NA
314	TCGA-XF-A9T8	Not Reported	Stage III	stage iii	0	NA	not reported	Bladder, NOS	NA	Transitional cell carcinoma	23403	2019-08-08T16:19:16.645744-05:00	yes	2008	No	released	NA	4th	T3b	NA	8120-03-01	N0	MX	not reported	aa19bec6-d4c6-5712-ace9-a454086dffbc	C67.9	Bladder, NOS	not reported	not reported	NA	87	NA	15	0.821918	Not Reported	513ab8bc-c133-5e62-87c6-c3779869dbb9	NA	188	24.6152	male	not hispanic or latino	Dead	white	64	-23403	1944	17f9b68a-b578-5111-9aad-018bee2b7d4b	2009	418
315	TCGA-XF-AAME	No	Stage II	stage ii	0	NA	not reported	Bladder, NOS	NA	Transitional cell carcinoma	23448	2019-08-08T16:19:16.645744-05:00	no	2006	No	released	NA	6th	T2b	NA	8120-03-01	N0	MX	not reported	ec47a9f9-5a5c-5d4d-ab6f-094f8ed7bb11	C67.9	Bladder, NOS	not reported	not reported	NA	67	NA	NA	NA	Not Reported	6427cc9c-e3a4-5d63-8afb-aa538f337031	NA	160	26.1719	female	not hispanic or latino	Dead	white	64	-23448	1942	2961e289-a686-51a0-bad8-0c85ca58820d	2013	2828
316	TCGA-XF-AAMG	No	Stage III	stage iii	0	NA	not reported	Bladder, NOS	3364	Transitional cell carcinoma	18021	2019-08-08T16:19:16.645744-05:00	no	2004	No	released	NA	6th	T4a	NA	8120-03-01	N0	MX	not reported	5e3a7dcb-bfd6-5e0b-9441-30451db4325c	C67.9	Bladder, NOS	not reported	not reported	NA	72	NA	NA	NA	Not Reported	b7afd16d-029f-5edb-933b-975046e98ca2	NA	175	23.5102	male	hispanic or latino	Alive	white	49	-18021	1955	fc3708eb-9f1c-5fe5-9bd2-48f6a13281d7	NA	NA
317	TCGA-XF-AAMH	No	Stage IV	stage iv	0	NA	not reported	Bladder, NOS	NA	Transitional cell carcinoma	29547	2019-08-08T16:19:16.645744-05:00	no	2005	No	released	NA	6th	T3b	NA	8120-03-01	N1	MX	not reported	b61d6c1b-0013-5c6f-9709-d4a6cb164abb	C67.9	Bladder, NOS	not reported	not reported	NA	87	NA	20	1.09589	Not Reported	e95907e7-abed-576d-a2d8-cb8d8e25d3e8	NA	158	34.8502	male	not hispanic or latino	Dead	white	80	-29547	1925	61d0bdae-ddda-5e59-bbae-bd53c4048701	2005	344
318	TCGA-XF-AAMJ	Not Reported	Stage III	stage iii	0	NA	not reported	Bladder, NOS	NA	Transitional cell carcinoma	25838	2019-08-08T16:19:16.645744-05:00	yes	2006	No	released	NA	6th	T3b	NA	8120-03-01	N0	M0	not reported	bd0785c8-e447-5849-972c-6a2ca16b7cce	C67.9	Bladder, NOS	not reported	not reported	NA	55	NA	NA	NA	Not Reported	c75dec01-834c-5dbe-9ef9-9b8cff797334	NA	157	22.3133	male	not hispanic or latino	Dead	asian	70	-25838	1936	18c65d3f-eb0a-5257-baf6-293c82325782	2010	1670
319	TCGA-XF-AAML	Not Reported	Stage II	stage ii	0	NA	not reported	Lateral wall of bladder	NA	Papillary transitional cell carcinoma	27422	2019-08-08T16:19:16.645744-05:00	yes	2007	No	released	NA	6th	T2b	NA	8130-03-01	N0	MX	not reported	7b9df887-b0e4-5c98-8594-41e76f6bce4d	C67.2	Lateral wall of bladder	not reported	not reported	NA	129	NA	NA	NA	Not Reported	7d19e671-bd7a-52c6-922f-47a3cd677330	NA	182	38.9446	male	not hispanic or latino	Dead	white	75	-27422	1932	230944fb-3d63-53dc-8954-264572f90219	2007	232
320	TCGA-XF-AAMQ	No	Stage II	stage ii	0	NA	not reported	Lateral wall of bladder	2177	Papillary transitional cell carcinoma	21660	2019-08-08T16:19:16.645744-05:00	no	2006	No	released	NA	6th	T2a	NA	8130-03-01	N0	MX	not reported	e4333026-59ed-5130-b518-b815a012b0e6	C67.2	Lateral wall of bladder	not reported	not reported	NA	85	NA	12	0.657534	Not Reported	d95509c9-9d6c-5ff8-a4db-d8ab60a2b300	NA	168	30.1162	female	not hispanic or latino	Alive	white	59	-21660	1947	b5223c38-aa5d-5f54-8d75-d0db1910f3c9	NA	NA
321	TCGA-XF-AAMR	No	Stage III	stage iii	0	NA	not reported	Bladder, NOS	2790	Transitional cell carcinoma	17670	2019-08-08T16:19:16.645744-05:00	no	2006	No	released	NA	6th	T3b	NA	8120-03-01	N0	MX	not reported	2dadb391-0509-5667-b76f-f1baf76dc64b	C67.9	Bladder, NOS	not reported	not reported	NA	79	NA	NA	NA	Not Reported	25ba5c11-2825-5ca0-bbcc-de112d32f4fc	NA	175	25.7959	male	not hispanic or latino	Alive	white	48	-17670	1958	342a5231-7b97-5366-a7fd-67fce2ddd2f6	NA	NA
322	TCGA-XF-AAMT	No	Stage IV	stage iv	0	NA	not reported	Bladder, NOS	NA	Transitional cell carcinoma	27397	2019-08-08T16:19:16.645744-05:00	no	2006	No	released	NA	5th	T3b	NA	8120-03-01	N2	MX	not reported	19210462-2a67-589c-943d-a96ff667f2a5	C67.9	Bladder, NOS	not reported	not reported	NA	60	NA	10	0.547945	Not Reported	30a5b9cd-a78a-5311-ae40-768a6dee488e	NA	160	23.4375	female	not hispanic or latino	Dead	white	75	-27397	1931	86cacaa3-e7e7-5ce2-92eb-2b5679e45c1d	2006	90
323	TCGA-XF-AAMW	No	Stage IV	stage iv	0	NA	not reported	Bladder, NOS	NA	Transitional cell carcinoma	28903	2019-08-08T16:19:16.645744-05:00	no	2006	No	released	NA	5th	T2b	NA	8120-03-01	N0	NA	not reported	f65f876b-8569-52be-8b8c-832c8142f064	C67.9	Bladder, NOS	not reported	not reported	NA	63	NA	NA	NA	Not Reported	3063cf36-bced-5976-8fbe-2f0de6d88c1e	NA	158	25.2363	female	not hispanic or latino	Dead	white	79	-28903	1927	d15c61fe-f016-5634-b194-1a246527e09a	2006	253
324	TCGA-XF-AAMX	No	Stage III	stage iii	0	NA	not reported	Bladder, NOS	NA	Transitional cell carcinoma	31884	2019-08-08T16:19:16.645744-05:00	no	2006	No	released	NA	6th	T3b	NA	8120-03-01	N0	MX	not reported	e097b31c-a8db-543c-873d-1b14fe4f4104	C67.9	Bladder, NOS	not reported	not reported	NA	77	NA	NA	NA	Not Reported	4e5bc1eb-57b5-51ee-b6b3-0c4daf9273b7	NA	168	27.2817	female	not hispanic or latino	Dead	black or african american	87	-31884	1919	98d107b3-3711-56a7-961c-a7d0f685b3ae	2006	206
325	TCGA-XF-AAMY	Not Reported	Stage III	stage iii	0	NA	not reported	Bladder, NOS	3011	Papillary transitional cell carcinoma	28509	2019-08-08T16:19:16.645744-05:00	yes	2006	No	released	NA	5th	T3b	NA	8130-03-01	N0	MX	not reported	3acdf163-d452-5ccf-b25c-ccd886ee6493	C67.9	Bladder, NOS	not reported	not reported	NA	119	NA	NA	NA	Not Reported	6ef330c9-1ab8-5ead-9171-96c71efd00ac	NA	178	37.5584	male	not hispanic or latino	Alive	white	78	-28509	1928	2109bc5d-2a66-5aea-95ec-56b3d39c031d	NA	NA
326	TCGA-XF-AAMZ	Not Reported	Stage IV	stage iv	0	NA	not reported	Bladder, NOS	NA	Papillary transitional cell carcinoma	29667	2019-08-08T16:19:16.645744-05:00	yes	2007	No	released	NA	6th	T3a	NA	8130-03-01	N2	MX	not reported	dd213a6d-0366-5584-969c-b19b1390f240	C67.9	Bladder, NOS	not reported	not reported	NA	52	NA	NA	NA	Not Reported	454df293-77a5-5772-8f54-fac4b77775bf	NA	160	20.3125	female	not hispanic or latino	Dead	white	81	-29667	1926	f8dab56c-fbb7-5e9d-a507-f06195c188cf	2010	1348
327	TCGA-XF-AAN0	No	Stage IV	stage iv	0	NA	not reported	Bladder, NOS	NA	Transitional cell carcinoma	24877	2019-08-08T16:19:16.645744-05:00	no	2007	No	released	NA	6th	T4a	NA	8120-03-01	N2	M0	not reported	aa36a53d-a903-5607-a66d-16b857a252f9	C67.9	Bladder, NOS	not reported	not reported	NA	75	NA	56	3.06849	Not Reported	eb4d8da0-afa0-5260-afb3-5d5b770c798a	NA	172	25.3515	male	not hispanic or latino	Dead	white	68	-24877	1939	1905e44b-c66f-5214-9491-6365223084a6	2011	1718
328	TCGA-XF-AAN1	Not Reported	Stage III	stage iii	0	NA	not reported	Bladder, NOS	NA	Papillary transitional cell carcinoma	27687	2019-08-08T16:19:16.645744-05:00	yes	2006	No	released	NA	6th	T4a	NA	8130-03-01	N0	M0	not reported	1a108cfa-d5ea-57d1-88da-eae8fd94a20e	C67.9	Bladder, NOS	not reported	not reported	NA	92	NA	47	2.57534	Not Reported	b7945cd5-26a6-58c3-ac37-6425fa6fbb4a	NA	168	32.5964	female	not hispanic or latino	Dead	not reported	75	-27687	1931	49d0b7cd-c9e9-521b-a2d9-181f52757e96	2008	941
329	TCGA-XF-AAN2	No	Stage II	stage ii	0	NA	not reported	Bladder, NOS	NA	Transitional cell carcinoma	26720	2019-08-08T16:19:16.645744-05:00	no	2007	No	released	NA	6th	T2b	NA	8120-03-01	N0	MX	not reported	11c91899-3704-500b-af68-e2c05482f804	C67.9	Bladder, NOS	not reported	not reported	NA	128	NA	20	1.09589	Not Reported	72a502db-43af-5bdd-8ed0-92e96d67fa28	NA	189	35.8333	male	not hispanic or latino	Dead	white	73	-26720	1934	071fec12-ef8f-5c04-86b3-539fc1ad2729	2012	1869
330	TCGA-XF-AAN3	No	Stage IV	stage iv	0	NA	not reported	Bladder, NOS	2625	Transitional cell carcinoma	27909	2019-08-08T16:19:16.645744-05:00	no	2007	No	released	NA	6th	T3b	NA	8120-03-01	N2	MX	not reported	2412d52a-fa7e-54d0-bd9e-57d3ace784cb	C67.9	Bladder, NOS	not reported	not reported	NA	56	NA	NA	NA	Not Reported	163eccf9-6a8c-51e5-bf09-30103a96a1c8	NA	168	19.8413	male	not hispanic or latino	Alive	white	76	-27909	1931	9d65c683-a108-5633-9304-16549085bd9e	NA	NA
331	TCGA-XF-AAN4	No	Stage III	stage iii	0	NA	not reported	Bladder, NOS	NA	Transitional cell carcinoma	28302	2019-08-08T16:19:16.645744-05:00	no	2007	No	released	NA	6th	T3b	NA	8120-03-01	N0	MX	not reported	2c7e5b80-2e4f-501d-a6e4-7a64c55331aa	C67.9	Bladder, NOS	not reported	not reported	NA	59	NA	25	1.36986	Not Reported	6bfeb157-fefd-5d54-b542-0a1efe265046	NA	165	21.6713	female	not hispanic or latino	Dead	white	77	-28302	1930	0245b327-1b48-574b-9daa-91e3c58a98eb	2009	823
332	TCGA-XF-AAN5	No	Stage III	stage iii	0	NA	not reported	Bladder, NOS	2293	Transitional cell carcinoma	22411	2019-08-08T16:19:16.645744-05:00	no	2008	No	released	NA	6th	T3b	NA	8120-03-01	N0	MX	not reported	d10bed22-2e95-51cc-aa1f-c24e60d33157	C67.9	Bladder, NOS	not reported	not reported	NA	56	NA	30	1.64384	Not Reported	41de3413-3fa5-5532-8208-f31102da4df1	NA	169	19.6072	female	not hispanic or latino	Alive	white	61	-22411	1947	9aacb22d-7958-5604-b02f-20318865bb4c	NA	NA
333	TCGA-XF-AAN7	Not Reported	Stage IV	stage iv	0	NA	not reported	Bladder, NOS	NA	Transitional cell carcinoma	21951	2019-08-08T16:19:16.645744-05:00	yes	2008	No	released	NA	5th	T3a	NA	8120-03-01	N1	MX	not reported	4e6548e6-67c8-5699-84b1-668f007839fd	C67.9	Bladder, NOS	not reported	not reported	NA	89	NA	40	2.19178	Not Reported	483a2a74-5e92-5dc3-ad45-a174c5a2fd9e	NA	183	26.5759	male	not hispanic or latino	Dead	white	60	-21951	1948	2e92b864-fe17-58d6-acd3-1a1d65dce07c	2009	565
334	TCGA-XF-AAN8	Not Reported	Stage III	stage iii	0	NA	not reported	Posterior wall of bladder	NA	Transitional cell carcinoma	27309	2019-08-08T16:19:16.645744-05:00	yes	2007	No	released	NA	6th	T3b	NA	8120-03-01	N0	MX	not reported	0783e6b4-8ee7-5966-82ab-1a479111a16a	C67.4	Posterior wall of bladder	not reported	not reported	NA	66	NA	60	3.28767	Not Reported	d38f93ff-5140-5835-b61f-909f1048c3ef	NA	170	22.8374	female	not hispanic or latino	Dead	white	74	-27309	1933	e26e48af-556b-54ff-b00f-582f2f02262c	2007	118
335	TCGA-YC-A8S6	Not Reported	Stage II	stage ii	0	NA	not reported	Bladder, NOS	293	Papillary transitional cell carcinoma	26130	2019-08-08T16:19:16.645744-05:00	yes	2013	No	released	NA	7th	T2a	NA	8130-03-01	N0	MX	not reported	03fb3391-a100-513c-8f1a-0905e9f347c3	C67.9	Bladder, NOS	not reported	not reported	NA	117	NA	NA	NA	Not Reported	36e3707c-660b-5b07-9e5a-d755f1aeaa3f	NA	175	38.2041	male	not hispanic or latino	Alive	white	71	-26130	1942	9b435868-eccb-5e25-878b-71c4c4bc9dd7	NA	NA
336	TCGA-YF-AA3L	No	Stage II	stage ii	0	NA	not reported	Lateral wall of bladder	364	Transitional cell carcinoma	17268	2019-08-08T16:19:16.645744-05:00	no	2013	No	released	NA	7th	T2b	NA	8120-03-01	N0	MX	not reported	dda3a76b-3134-5c49-aa48-f26b006f9bce	C67.2	Lateral wall of bladder	not reported	not reported	NA	112	NA	60	3.28767	Not Reported	a07b24bc-4d4c-5e40-aff3-6e5ada5dd2bf	NA	183	33.4438	female	hispanic or latino	Alive	not reported	47	-17268	1966	dfbd2eb1-266f-57a1-afab-96f1ba20ef8f	NA	NA
337	TCGA-ZF-A9R1	No	Stage IV	stage iv	0	NA	not reported	Bladder, NOS	773	Transitional cell carcinoma	29610	2019-08-08T16:19:16.645744-05:00	no	2013	No	released	NA	7th	T3b	NA	8120-03-01	N1	M0	not reported	1c3202ea-63b0-5326-b926-3f257998993b	C67.9	Bladder, NOS	not reported	not reported	T1	83	NA	NA	NA	Not Reported	6a8a6b2e-02d8-5b3c-b7c4-8a00c948615c	NA	165	30.4867	male	not hispanic or latino	Alive	white	81	-29610	1932	851b8786-ae44-51cf-ab3d-fd8902afaba2	NA	NA
338	TCGA-ZF-A9R2	Not Reported	Stage II	stage ii	0	NA	not reported	Bladder, NOS	642	Papillary transitional cell carcinoma	27537	2019-08-08T16:19:16.645744-05:00	yes	2013	No	released	NA	7th	T2b	NA	8130-03-01	N0	M0	not reported	c27f6068-7756-57c1-a92a-b60313f6f7b5	C67.9	Bladder, NOS	not reported	not reported	T1	63	NA	58	3.17808	Not Reported	90d8c9c6-7e84-5449-bd99-70909cf3525c	NA	177	20.1092	male	not hispanic or latino	Alive	white	75	-27537	1938	9ca59367-50bb-58e8-80e0-f17efe04d79f	NA	NA
339	TCGA-ZF-A9R5	No	Stage III	stage iii	0	NA	not reported	Bladder, NOS	1090	Transitional cell carcinoma	21811	2019-08-08T16:19:16.645744-05:00	no	2011	No	released	NA	7th	T3	NA	8120-03-01	N0	M0	not reported	adfc54ee-48e9-54a4-8d80-241786b77805	C67.9	Bladder, NOS	not reported	not reported	NA	67	NA	69	3.78082	Not Reported	940d777b-ed54-570b-ad17-2dfce807c53c	NA	173	22.3863	male	not hispanic or latino	Alive	white	59	-21811	1952	de23fe5e-6367-5e40-a0ca-20a3d95568f0	NA	NA
340	TCGA-ZF-A9R9	No	Stage IV	stage iv	0	NA	not reported	Bladder, NOS	NA	Transitional cell carcinoma	21491	2019-08-08T16:19:16.645744-05:00	no	2010	No	released	NA	7th	T3b	NA	8120-03-01	N2	MX	not reported	58f49fae-ca77-5646-b4cf-7b213dfd3290	C67.9	Bladder, NOS	not reported	not reported	T2	NA	NA	3	0.164384	Not Reported	edf71766-89b6-5822-a83e-2531f3118e18	NA	NA	NA	male	not hispanic or latino	Dead	white	58	-21491	1952	8bb73a59-5ecd-55d5-8477-beb41a251c10	2012	864
341	TCGA-ZF-A9RC	No	Stage III	stage iii	0	NA	not reported	Lateral wall of bladder	2868	Transitional cell carcinoma	28275	2019-08-08T16:19:16.645744-05:00	no	2007	No	released	NA	6th	T3a	NA	8120-03-01	N0	MX	not reported	4da6422f-8bc0-5ab2-93f3-1faa469890e4	C67.2	Lateral wall of bladder	not reported	not reported	T2	99	NA	NA	NA	Not Reported	d67eea3f-a630-5aa8-a8a8-6f44dfaf4d38	NA	175	32.3265	male	not hispanic or latino	Alive	white	77	-28275	1930	ce607cbd-d112-5648-b29e-5f2c5a68baee	NA	NA
342	TCGA-ZF-A9RD	No	Stage IV	stage iv	0	NA	not reported	Posterior wall of bladder	NA	Transitional cell carcinoma	27496	2019-08-08T16:19:16.645744-05:00	no	2008	No	released	NA	6th	T3a	NA	8120-03-01	N2	MX	not reported	1334366f-f1d8-570a-b4b5-281dd824265a	C67.4	Posterior wall of bladder	not reported	not reported	T2	64	NA	10	0.547945	Not Reported	91092c6c-c03c-5ec8-b35c-3eb9f04b75bb	NA	157	25.9645	female	not hispanic or latino	Dead	white	75	-27496	1933	fb8101eb-c359-5c61-83a1-f66ebec2aa13	2009	408
343	TCGA-ZF-A9RM	No	Stage II	stage ii	0	NA	not reported	Bladder, NOS	1455	Transitional cell carcinoma	25642	2019-08-08T16:19:16.645744-05:00	no	2010	No	released	NA	7th	T0	NA	8120-03-01	N0	MX	not reported	dd8e3e6c-0adf-5e27-a91c-8df9a90d6622	C67.9	Bladder, NOS	not reported	not reported	T2	87	NA	8	0.438356	Not Reported	fa18da15-81b5-5c60-8ddc-9242a5bde46f	NA	173	29.0688	male	not hispanic or latino	Alive	white	70	-25642	1940	498d28f9-588e-52a4-81bb-74461c60a127	NA	NA
344	TCGA-ZF-AA4R	Not Reported	Stage IV	stage iv	0	NA	not reported	Bladder, NOS	NA	Transitional cell carcinoma	24537	2019-08-08T16:19:16.645744-05:00	yes	2008	No	released	NA	6th	T3a	NA	8120-03-01	N1	MX	not reported	a3036239-8a38-5127-ab0e-b60b28a065cd	C67.9	Bladder, NOS	not reported	not reported	T2	112	NA	NA	NA	Not Reported	7bc2c5a7-37ad-5e16-83d1-beff86490095	NA	178	35.3491	male	not hispanic or latino	Dead	white	67	-24537	1941	5a5d4fc2-00ef-5e67-bac2-31c44592713d	2010	1036
345	TCGA-ZF-AA4T	Not Reported	Stage IV	stage iv	0	NA	not reported	Bladder, NOS	NA	Transitional cell carcinoma	23974	2019-08-08T16:19:16.645744-05:00	yes	2008	No	released	NA	6th	T4	NA	8120-03-01	N2	MX	not reported	3ba0a28f-1095-56b0-a2e9-5c15206d3789	C67.9	Bladder, NOS	not reported	not reported	T2	85	NA	NA	NA	Not Reported	a77adbda-df58-5d2b-8355-1f9b8b5b2d7d	NA	172	28.7317	male	not hispanic or latino	Dead	white	65	-23974	1943	bd6be006-b75b-5f4c-88d3-1c2ea97ffbfd	2009	599
346	TCGA-ZF-AA4V	No	Stage III	stage iii	0	NA	not reported	Bladder, NOS	1806	Transitional cell carcinoma	24448	2019-08-08T16:19:49.077828-05:00	no	2008	No	released	NA	6th	T3b	NA	8120-03-01	N0	M0	not reported	1c061296-e810-5b2e-9647-406a5703b3ea	C67.9	Bladder, NOS	not reported	not reported	T2	85	NA	28	1.53425	Not Reported	06290584-35f9-5d96-895d-8e992e0f6d49	NA	177	27.1314	male	not hispanic or latino	Alive	white	66	-24448	1942	313e835c-c8b0-5bf6-99fe-a515f9979725	NA	NA
347	TCGA-ZF-AA4W	No	Stage III	stage iii	0	NA	not reported	Bladder, NOS	1830	Transitional cell carcinoma	20611	2019-08-08T16:19:49.077828-05:00	no	2009	No	released	NA	6th	T3b	NA	8120-03-01	N0	MX	not reported	1ac2a6ef-d0a4-5af6-8f34-cfe098bbacee	C67.9	Bladder, NOS	not reported	not reported	T3	96	NA	NA	NA	Not Reported	0ec1b762-f6b6-530b-aacb-f4e8f282f316	NA	187	27.4529	male	not hispanic or latino	Alive	white	56	-20611	1953	ec2cc880-1262-5d87-b2fc-b2b8a904a53f	NA	NA
348	TCGA-ZF-AA56	No	Stage III	stage iii	0	NA	not reported	Posterior wall of bladder	NA	Transitional cell carcinoma	28937	2019-08-08T16:19:49.077828-05:00	no	2010	No	released	NA	7th	T4a	NA	8120-03-01	N0	MX	not reported	a1fdae3d-5b1a-5ba7-bd9d-51bbf4d8761c	C67.4	Posterior wall of bladder	not reported	not reported	T2a	63	NA	NA	NA	Not Reported	19d2d375-7d4b-5199-9c2f-82dec1ca93ff	NA	NA	NA	female	not hispanic or latino	Dead	white	79	-28937	1931	1c44313a-b005-5551-ae04-d6cfedd6adcb	2010	259
349	TCGA-ZF-AA58	No	Stage IV	stage iv	0	NA	not reported	Bladder, NOS	1649	Transitional cell carcinoma	22549	2019-08-08T16:19:49.077828-05:00	no	2010	No	released	NA	7th	T3a	NA	8120-03-01	N2	MX	not reported	ba273eba-8112-5961-aa85-282ccd4bc8c1	C67.9	Bladder, NOS	not reported	not reported	T2	71	NA	39	2.13699	Not Reported	3e326041-7a8f-59b7-ad91-444081e3dbed	NA	167	25.4581	female	not hispanic or latino	Alive	white	61	-22549	1949	55a382da-a546-58b0-9aa6-fc7d0dc61a1d	NA	NA
350	TCGA-ZF-AA5H	No	Stage IV	stage iv	0	NA	not reported	Bladder, NOS	897	Transitional cell carcinoma	22122	2019-08-08T16:19:49.077828-05:00	no	2012	No	released	NA	7th	T3b	NA	8120-03-01	N2	M0	not reported	d3f69411-0b93-518a-971c-660d876e2cb2	C67.9	Bladder, NOS	not reported	not reported	T2	82	NA	8	0.438356	Not Reported	e114c0a5-9a89-534b-94de-a3a05668d00d	NA	163	30.863	female	not hispanic or latino	Alive	white	60	-22122	1952	02b833a4-ef76-5db1-9fd0-eda2ec32cb7f	NA	NA
351	TCGA-ZF-AA5P	No	Stage IV	stage iv	0	NA	not reported	Posterior wall of bladder	372	Transitional cell carcinoma	23971	2019-08-08T16:19:49.077828-05:00	no	2013	No	released	NA	7th	T2b	NA	8120-03-01	N2	M0	not reported	36d5ac1b-f770-5170-ad27-f6886f2c010c	C67.4	Posterior wall of bladder	not reported	not reported	T2	84	NA	62	3.39726	Not Reported	91073be0-1a53-5512-8919-c357aaef2aea	NA	177	26.8122	male	not hispanic or latino	Alive	white	65	-23971	1948	038d6935-2252-5d00-86cf-c8bca05acba1	NA	NA
[truncated: 26 more columns]
